# Supplementary material for: Characterization and expression profiling of glutathione S-transferases in the diamondback moth, Plutella xylostella (L.)
Source: BMC Genomics. 2015 Mar 5;16(1):152. doi: 10.1186/s12864-015-1343-5 (PMC4358871; doi:10.1186/s12864-015-1343-5)
Supplement: Additional file 1: — Coding sequences of PxGSTs. [file 12864_2015_1343_MOESM1_ESM.txt]

Coding sequences of PxGSTs
>PxGSTd1,654bp
ATGCCGGTGGAGCCGATCAAGCTGTATTACTTCCCGCCGTCGCCGCCGTG
TCGTGCTGTCATGATGGCCGCTAAGGCTATGGGCATCGAGCTGGAAATGG
TGTTGACAAACATCATTGAGGGAGAGCATATGACGCCAGAGTTTTTGAAG
ATGAACCCACAACACACCATACCGACTATTGATGACAACGGATTCATCTT
ATGGGAAAGTCGAGCAATAATCCAGTACCTGGCGAACGCTTACGGTCGCG
ACGACTCTCTCTACCCCAAGAACCCGCGGCTCAGGGCCATGGGGGACCAG
CGGCTCAACTTCGACCTGGGGACGTTGGTCAGCAGATATTTGAACCTTTA
CAGCCCCGTCCTCCACGGCGAGCCGTTCAGCGACGACATGGACGCCAAGT
TGAAGGAGGCGCTGGGCTGGTTCAACACCATGCTAGAGGGCCGCGCCTTC
TCCGCCGGAGACAACCTCACCGTCGCCGACATCTCCATCGTGGTCGTGTT
CAGCAACCTCGAGGCCTTCGGCTACGACTTCACCGCGTACGACAACGTGT
CCAAGTGGTTCGAGCGTACGAAGAAGGCTCTGGAGCCGCACGGGTACAAG
GAGATCGACCAGGCTGGCGCGCAGATGCTGGCCTCCTTTATTAAGAAGGA
TTGA
>PxGSTd2,648bp
ATGCCAGACCTGTACTACGTGCCCGGGTCAGCGCCGTGCCGCGCTGTGCT
GTTGACAGCCAAGGCCCTCAACCTCAACCTGAACCTCAAGCTGGTAGACC
TCCACCACGGAGAACAGATGAAGCCAGAGTACTTGAAGCTCAACCCTCAA
CACACGGTCCCCACGCTGGTCGACGACGGCCTGGCCATAGCCGAGTCCAG
GGCCATCCTCACATACCTCGTCAACAAATACGGCAAGGGCAGCACACTCT
ACCCAGAAGACCCTAAAGCCAGGGCCATAGTGGACCAGAGACTGTACTTC
GACATCGGAACTCTGTACCAGAGATTCGGAGACTACTTTTACCCGCAGCT
GTTCGGAGGCGCTCCCGAGGACAAGGAGAAGTTAGCCAAGGTAGACGAGG
CCCTGAAGTTTCTGGACACCTTCCTTGAGGGACAGAAGTACGTTGCCGGC
AACAACCTGACTGTGGCCGACCTCAGTCTCGTCGCCAGCGTGTCCAGCTT
CGAAGCCGCCAACATTGACTTCTTGAAGTACGGGAATGTTAAGAGATGGT
ACGAGACGGTTAAGGCGACAGCTCCCGGATACGAAGAGGCTAATGGCAAG
GGCCTGGAGGCTTTCAAGGGCCTTGTCAACAGCATCATGAAGAAGTAA
>PxGSTd3,660bp
ATGGCGATAGACCTGTACCTGACGCCGGGGTCGGCCCCGTGCCGCCTCGT
GCTGCTCACGGCCGCGGCTCTGAACATCCAGCTCAACCTGAACCATGTCG
ACCTGAGGGCTGGCGAGCAGTTTTCTCCCGACTTTTTGAAGCTGAACCCG
CAACACACAATACCAACAATAGTGGACCAAGGATTCGCCCTGTGGGAGTC
CCGTGCTATCAGCCGGTACCTCGTCAACAAGTACGGGCATGGCAGCACCC
TGTACCCTGAGGACCCACAGTCTAGGGCTTTGGTGGACCAGCGACTAGAC
TTTGACCTGGGAACACTGTATCCAAAGTTTGCGGACTACTTCTACCCCCA
AGTATTTGGGTCAGCGCCAGCAGATCCGGAGAAACTGAAGAAGCTCCATG
AAGTGTTGGGATTCCTCGACATATTTCTCGGAGATGAGAAGTATGCCGCT
GGCTCTGACCTCACCATAGCTGACCTCAGCCTCGTAGCCACAGTGTCCAC
CATTGACGCTGCCGGCATTAGCTTGGATGATTTTCCTAATATTCACAGGT
GGTTCGAGTTGGTCAAATCTACTGCACCTGATTATGAAAACGCGAACGGA
AAAGGTATCAAAGCATTTAAAGAATTAGTTGCACAGTTGAATGCTAAAAC
TGAGTTGTAA
>PxGSTd4,672bp
ATGCCAGCCATAGACCTGTACGAGATGCCCAGCTCGGCGCCGTGCCGCGC
CGTGAAGCTGACTGCGCGTGCGCTGGGCGTGCCAGTCAAACTGCACCTTG
TGGATCTGATGGCTGGAGAGCATCTGAAGCCGGAGTTCACGAAGATCAAC
CCTCAGCACACGATCCCGACAATAGTGGACGACGGGTTCACTCTCTGGGA
GTCTCGCACCATCATGCGCTACCTCGTCAACAAGTACGGCAAGGGGTCCT
CCCTGTACCCTGAAGAGCCTAAAGCCAGGGCTCTGGTCGACCAGAGACTG
GACTTCGATTTGGGCACTCTGTACGATAGATATGCTGTTTACTTTTACCC
CCAAATATTCGGCACTGCCCCTGAAAACCCAGAACTTCTGAAGAAGTTGC
ACGAGGCTCTGGCCCACCTCAACCATTTCCTGGGGGAGTCCAAGTACGCG
GCTGGACCCAACCTCACCATCGCGGACTTGACCCTCGTGGTCACTGTCTC
TACCATCGATCTCTGGGAGATCATTGACTTCAAGCAATACCCCAACATTG
ACAAATGGTACGAGCACCTGAAGAGCTCGGTGGAGGGGTACGAGGAGGAG
AACCTGGCCGGGCTGGGCAAGTTCCGCGCCTTCATCAAGGAGTTCAAGGC
GAAGAAGGCCGCAGCCAAGTAG
>PxGSTd5,672bp
ATGCCTGCCATAGAGCTATACGAGATGCAGGGCTCGGCCCCGTGCCGCGC
CGTGCGACTGACTGCTCGCGCGCTGGGGAAGCCGCTCACTGTCCACCACC
TCGACCTGATGGCTGGAGAGCATCTGAAGCCGGAGTTCGTGAAGATCAAC
CCTCAGCACACGATCCCGACAATAGTTGACGACGGGTTCGCTCTCTGGGA
GTCTCGCACCATCATGCGCTACCTCGTCAACAAGTACGGCAAGGGGTCTT
CCCTGTACCCTGAAGAGCCTAAAGCCAGGGCCCTGGTCGACCAGAGATTA
GACTTCGATTTGGGCACGCTTTACGCCAAATACGCAGTTTACTTTTACCC
CCAAGTATTCGGCACTGCCCCTGAAAACGCAGAGGACCTGAAGAAGTTGA
ACGAGGCTCTGGCCCACCTGAACACTTTCCTGGGAGAGTCCAAGTACGCG
GCTGGATCCAACCTCACCATCGCTGACTTTTCCCTGGTAGCCACCATCTC
CACCATTGATGTCAGCGATATTGTTGACTTGAAGCAGTATCCCAACATTG
TCAAATGGTACGAGCACCTCCAGAGCTCGGTGGAGGGCTACGAGGAGGAG
AACCTGGCTGGACTGGAGAACTTCCGCTCATTCATCAAGGAGTTCAAAGC
GAAGAAGGCCGCAGCCAAGTAG
>PxGSTe1,699bp
ATGATGCGGAAGCTACTGTTTAGAAATTCGCCGACAGACCTAGTAAGATG
CAAGTCTATAACATTATATGGGGACGAGATCTCACCGCCAGTGCGCTTTG
TTCAGATGACGGCCGATCTGCTCGGGATCCAGTATAAATTCAAGAAGGTT
GACCTTTTCAAACAGGAAAACAAACAAGATTTTTTCAAGAAGATAAACCC
TCTCCAGAAAGTGCCAGCCCTCAAAGTCGGTGACACTGTGATCACTGACA
GCCATGCGATAGCCATGTTCCTGTGTGAGAACAGCGATGGCCAGACATTG
TACCCCGACGACCCCATCATCAGGCCCATAGTCCAGCAAATGATGTTTTT
CAACAGCTCTACTTTGTTCAATATTGATAGCACTATCTATAGCAATTTCT
TCGCTGGATCTGAGTCAATAGATGCGAACTTAGTCAAGGATTGGACATTG
GCGCTGGACTATTTAGAATATCAACTTCGTAAACACGAATGGTTGGCCTA
CGACAAGATGTCGTTGTGCGACCTATGCTGCGGCGCCACAGTTAGCACTC
TGCAGCTATTGATACCTCCGACTGAAAAACACAAGAAAGTCAATCGCTGG
ATCAAAAGACTTGAAGAAATACCCTGTCACAGTATAAATAAAATTGGATT
GGATAGATTACAATTTTTAATAGATCAAATTAAAGATGTAGCACACTGA
>PxGSTe2,684bp
ATGTCGAAGCTGCTGCTATACAAAGTGGACGGTAGCCCCCCTTCCAACTC
CATCCTCATGATCGCTCATCTTCTGAACCTGGACATGGACTACAAGGAGC
CCGACCTACTGCGCTTGGAGCACCGCTCGCCTGAGTTTAAAAAGATCAAT
CCCATGGGTACGATTCCCGTATTGAAGGATGGTAACTTCGTTCTTGCTGA
AAGCCACTCGATCCTCAAGTACATAGTGGAGAAGTACGGCGGGCCTCCAC
GAAGCACTCTCTACCCGTGCGCCCGGCGGCCGCGAGCCGCCGTGGACGAG
CGCATGCACTTCGACACGGGCGTGCTGTTCATCAGCCTGTCCAGTGTTGT
GAAAGCCAGCATATTCGGCGACCAGCCGGCGGTGACCCCCGAGCAGCTGG
CCAGCATCGAGTCGTCCTACGCCACGCTGGAGCTCTATCTGGAGCGGTCG
CGGTTCGTGGCCGCGGACCACCTCACGATTGCTGACTTCGGCGTGTTGTC
TACTACACTCGCGCTGCGCCACATACTGCCCATTGATGCCAACAAATTCC
CGAAGATTTCTGCGTGGTTGTCGCAGCTAGAAGAGGAGGCATTCGTTAAA
AATGTTGGCGCGCCTAATATGGAAAAGTTTAAAGCTATCCTGTATTCTTC
GTGGGAGCGAAATAAGTCTAAGATGGCTAGATAA
>PxGSTe3,687bp
ATGCCACTAATACTGTATGTGAGTGATGCCAGCCCACCAGCCAGGGCGGT
ATTGATGTTGGCAGAAATACTTCAATTAGAATTCGATAAACAATACATCA
ATCCAGTCTTACGAGAGCAAGATTCACCAGAGATGACCCAGAAAAATCCA
ATGAGGACTGTGCCTACTTTAGAAGATGGAGAATTCTGCCTAGCAGACAG
CCATGCCATAATTTTATACTTAATGGAGAAATATGGACAGAACCATAGAA
ATCTTTATCCAGAAGACCTGAGAGTTCGGTCCACAATACACCAAAGACTG
TTCTTTGATTGCAGTATATTATTCCCAAGATTAAGAGCCATCATGGCACC
AACATTTTTAGGCAAACTGAGCCAACCTTCAGGATCCATGGTGACCAACA
TAGAGGATGCCTATAGGACATTGGAGGCTTACCTGTCTCAATCCAAGTAT
TTAGCTGGTCCAGAGATGACTATAGCTGATATATCTGCTGTGGCAACCGT
TTCTGGCTTAGATGGATTGCATCCAATCGATGAAAAGAGATATCCCAACA
CTCGAGAATGGTTAGTAAATATGTCTAGAAAAACATTTTACAGAAAGTGC
AATGCACAAGGAAATGAAATGCTGATATCACTACTAAAATCTTCAATGGA
AAATAATAAACAAAACGATAAAAAAGCTAAATTATGA
>PxGSTe4,663bp
ATGGGTCTCACCGTGTACAAGATCGACTGGAGCCCCCCAGCCAGGGCGGT
CATCATGACCCTGGAAGCCCTCAACATCACTGACGCTGAACTAGTGGATG
TCAGTCTGCTGGACGGAAAGCATATGAGCGAGGAATACTTGAAGATGAAT
CCTCAACATACGGTTCCAGTAATAAAAGATGGCGATTTCGTTTTGTGGGA
CAGCCACGCGATCTGCGCATACCTCGTCGACAAGTACGGCAAAGACGACA
GTCTGTACCCGAAAGACCTCCAGAAGAGAGCCGTGGTCGACCAGCGCCTG
CACTTCGACACCGGCATCTTGTTCCCTAGCGTGCGAGGCGCCGCGGAACC
GGTACTGTTTGACTGGGAGCCAACCTTCAACCCTGAAAAACTGAAAGTCA
TCCAATCCGGCTATGATTTTCTGGAGAAGTTTTTGGACCACTCATACCTT
GCCGGAGACCACCTCACCATCGCGGACATCTGTGCCGGCGCTACTGTCAG
CTCCATGAACGTTATCGTCCCTATTGCAGCTAATAGATACCCGAAAATCA
GTGCGTGGTTGGATCGTCTCAACAGCATAGAATACTTCTCCAGGATCAAT
GGGAATGGCATTAAAATTATTACTGCTTTGTTTGAGAGTAAACTAAACAA
ATCAAAGAAGTAA
>PxGSTe5,651bp
ATGGTCCTTACACTGTACAAGTTGGACGCGAGCCCGCCCGCCCGTGCCGT
CATGATGACCCTGGAGGCTCTCGGCATCAGGGACGTGGAGATGGTGGACG
TCAACCTGTTTGAAGGAGCCCAGTTCACCGAAGAGTATGTGAAGATGAAC
CCTCAACATACAATCCCGGCCTTGAAAGACGATGACTTTGCTATTTGGGA
CAGCCACGCCATCTGCCCATATCTGGTGAGCAAGTACGGTCAGGACGACA
GTCTGTACCCGCAGGATCCGCAACGTCGGGCCGTCATCGACCAGCGCTTA
CACTTCGACTCAGGGATCCTATTCCCGAGCTTGCGAGCTACTGTGGCTCC
AGTGCTGTTTCTCGGCGAAAGATCCTTCAAGCCAGAGGGCTTGCAGGCAA
TCAAGGCCGGCTACGATTTCCTCGAGAAGTTTCTGGACAAGCCCTACTGC
GCCGGGGACCAGCTGTCCATCGCTGACATCTGCACGTCAGCCACTGTCAG
CTCGATGAGTGCTGCGCTGCCGATTGATGCTGACACATACCCAAACATCA
CAGCATGGTTGGACCGGCTTTCAAAGGAGGAGTTTTACACCAAAGTCAAT
CTGCCGGGCTTGCAACAATTCTCTGGTGCACTGAAAAGCAAGTTATTGTA
A
>PxGSTo1,768bp
ATGTCCGAGAAACATCTGCAAACTGGCGATGCTCTGCCCCCATTTGGTGG
AAAGCTCCGGCTCTTTGCCATGAGATTCTGTCCGTACGCCGAGCGCAGTG
TGCTGGTGCTGAATGCTAAGAACATTCCCTATGACCTGGTCTTCATAAAT
CTTGACCAGAAGCCCGAGTGGATCTTCAACTTCAGCCCTAGGGGTGCAGT
GCCAGCTCTGGAGTACGAGCAAGGCAAGGGCATCTTTGACAGCAACGTGA
TCAACGTGTACTTGGACGAGAAGTACCCGGAGGTGCCGCTGCAGGCTGCC
GACCCACTGCGCAGGGCCCAGGACAAACTCATTGTCGAGAACTTTAGTGC
TGCCCAATCAGCTTACTACACCGCAGCATTCAACGCGCAAGCCTTGCAGC
CGTCTCATCTTGAGAACTACCACAAGGGTCTAGAACTACTCCAGAAGGAG
CTGGAGACCCGAGGCACCAAGTTCCTGCATGGAGACCAAGCTGGGCTGGT
CGACTACACTCTGTGGCCCTTCCTAGAACGGTTTGAGGCTTTACCGCTAC
TCGGGAAAAGCGAGTATGCTATTGACAAGTCCAAATATGATATTCTGCTG
ACCTACATGGAGTCGATGAAGCAAGTACCAGCTGTGAAGACCTACTACCT
GTCTGCAGACATGCACGCCAAGTTCACAGAGTCCCGCGTCAAGGGAGACC
CCAACTACAACATGCTAGACTCCAGTGCTGAAGTCTGCTGCTTCCGCCCC
AGGAAGAAGAAGGAATAG
>PxGSTo2,750bp
ATGTCTACAAGAGGAATCAAGTTTAATACGAAACACCTTAGGAAGGGCGA
CCCACTGCCGCCGTACAATGGCAAGCTGCGTCTGTACAACATGCGGTACT
GCCCTTTCGCGCAGCGCACCGTGCTCGCTCTGAATGCTAAAGACATCGAC
TATGAGGTCGTCAACATCAACCTGTTCGAGAAACCAGAGTGGCTCACCAG
CAAGAGCGCTTTCGGCAAAGTGCCATCCCTAGAGATCAAGGAAGGTCTGT
CGATCTACGAGAGTTTGGTCACAGTGGAGTACCTCGACGAGGTCTATCCG
CAGAGACCCTTGCTGCCCAAGGACCCTGTGCAACGAGCTTTAGACAAAAT
CATTGTTGAAGCGTGCACTCCGATCCAAGGTTTATTCATAAAGCTGATCA
AGTTCCCCGAGTCGATCTCAGAGGACACGGTCGCGGCGTACCACAAGGCA
CTGCACTTCTTGCAAGAACAACTTCAGTCCCGCGGCACAAGGTTCTTCGG
AGGGGACCAGCCTGGGTTCGTGGACTACATGATCTGGCCGTGGTTCGAGC
GGGTGCTGCCGTATCAGAAGGTCGAGTCGAGAGTCCAGATCGATGCGGGC
AAGTTTAAGTTATTGTTGGAGTATTTGCAGAATTTGAAGCAAGATCCTGT
TGTGAAGCAATATCTGATTGAAGACGAAGTTTTGTTCAAATTCCTGGAAC
CATACAAGACTGGTGGCGAACCTAACTACGACTTATTGCTGGAAGCCTAG
>PxGSTo3,726bp
ATGTCCTTTTATTACCAGGAAAGGCCGGCTGGGCCAACACCCCCGGGTCC
ACTGTCCAACAAGCTGCGCCTGTACCATGTGGACATGAACCCGTACGGAC
ACCGAGTGCTGCTCATATTGGACGCCAAGAAGGTCCCATACGAGGTCTGC
AAGTTGGACCCTCTGCGGCTGCCTGAATGGTTCCGAGAGAAAAATCCCAG
ATTGAAAATACCCGTGCTAGAAATACCAACGGACCAAGGAGACAAGTATC
TGTTTGAAAGCATAGTCATCTGCGACTACCTAGACGAGCGATACACGCGG
AACCCACTGCATTCCCGAGACCCATTCGTGAAGGCTCAGGACCGACTGCT
CATTGAGAGGTTTAACGAGCTGATCAAGGGCAGTCTAGAATGTTTTGACA
CAAACTTCGCTTTCGGCAATGAACAGATCATACAAACCGTGAATATTTTT
GAAAAGGAGCTGGAATCCAGAGGCACGGTGTACTTCGGCGGAGACAGGCC
CGGCATGCTGGACTACATGATCTGGCCGTGGATCGAGCGGCTGTACATGC
TGCGGTGTCTGAACCCGACCAAGTTTGACGAGAAACGCCACATTTTTCCC
AACTTTGCTGATTGGGGTGATCAAATGCAGCTAGATGAAGTTGTCAAAAA
GCACGCGAGCTCCCCAGAAGACAACTTTGAGTATTACAAAAATGCGCGTG
CCCACTCTATGGGCTACTATTTATAG
>PxGSTo4,750bp
ATGTCTACGAGAGGAATCAAGTTTAACACGAAACACCTAAGAAAAGGTGA
CCCACTACCTCCCTACAATGGAAAACTTCGTCTGTACAACATGCGGTACT
GTCCCTTTGCTCAGCGCACCGTGCTCGCGCTCAACGCTAAGAACATCGAC
TATGAAGTGATCAACATCAACCTCTTCGACAAACCCGCGTGGCTCACCAG
CAAGAGTGCATTCGGCAAAGTACCATCGCTAGAAATTAAGGAAGGTCTGT
CAATCTACGAGAGTTTAGTGACAGTGGAATACATCGATGAAGTGTACCCT
CAAAGACCCTTGCTGTCGAAGGACCCCGTACAAAGAGCTTTGGATAAGAT
CATTGTTGAAGCGTGCACACCGATTCAGAACCTGTACATCAAACTGATCA
GGTTTCCCAAAACTTTCACAGAGGATACAGTCACAGCGTACAACAAAGCC
TTAGAATTCCTTCAAGAACAGCTGAAGATCCGTGGTACGAAGTTTTTTGG
AGGGGCGGAGCCAGGATTCGTGGACTACATGATCTGGCCGTGGTTCGAGC
AAGTTCTATCTTACCAGAAGATAGATTCCAGGGCCAAGATTGACGCGGAA
AAGTTCAAGACATTGTTGGATTATTTGCAGCATTTGAAGCAAGATCCCGT
CGTGAAGCAATATTTGATTGAAGAAGACGTTTTGTTTAAATTCCTGGAAC
CATACAAGACCGGCGGCGAGCCTAACTACGACTTAATGTTGGATGCATAG
>PxGSTo5,738bp
ATGACCGAGAAACATCTACAAACTGGAGATGCCCTGCCTCCATATAATGG
CAGACTGCGGCTTTTTGCCATGAGATTCTGTCCATATGCCGGGCGCTGCG
TCCTGGTACTGAATGCTAAGAACATTCCCTATGATGTGGTCTACATCAAC
CTTACCAAGAAGCCTGAATGGATCTTCAACTTCAGCCCGAAGGGAGCGGT
GCCAGCCCTAGAGTACGAACAAGGCAAGGCCCTATTCGACAGCAACGTGA
TCAACACGTACTTGGACGAGGAGTACCCGGAGGTCCCGCTGCAGGCCTCC
GACCCGCTGCGCAAGGCTGAGGACCAACTTGTCGTGGAGAACTTTAATAC
TGTCATAACAGCGTACTTCACAGCAGCCTACAACCCTCAAGGCTTGCAGC
CGTCGCATCCTGAGATCTTCCATCGAGGTCTGGAGCAGCTTCAGAAGGAG
CTGGAGACGCGAGGCACGGAGTTCCTCCATGGAGAAGAAGTGGGCATGGT
AGACTACACTCTATGGCCCTTCCTAGAGCGGTTTAATACTCTACCGCTGG
GCAACGCTGAGTTTGCTCTTGACAAGTCTAATTATGAGACTCTGCTGACC
TACATGGAGTCGATGAAGCAACTACCAGCGGTGATGTCCAATTACCTGCC
TCCAGACATATACGCCAAGTTCACCGACTCTTTCGTCACTGGAGACCCTG
ACTATAACATGCTCCTTTCTAACGATGAAGGGTGCTGA
>PxGSTs1,615bp
ATGGCCAAGAAACTACACTACTTCGACGTTAACGGCATTGGCGAGAGTAT
CAGGTACATCCTGCACTACGGAGGCCAGAAGTTTGAAGATGTGAGGTACC
AGATCTCTGGATGGCCTGACAAGAAGGTCAAAGATGCGCTTCCGTTTGGA
CAACTTCCCTTGTACGAGGAAGGCGACCGCTCTCTCCACCAATCGCTGGC
CATCGCCCGCTACGTCGCCAGCCAATCAAAGCTGCTCCCCAACGACCTGT
GGGAGCAGGCGGTGGTTGACTCTTACGTCATGACCATCTACGACTTCTGG
TTCACAAAGGTGATTCCCTTCGTCAAGGAGACTGACGCGGCCAAGAAGGC
CACCCTCAAGAAGGAAATCCTCGACGAGTCCATCCACTTCTTCTTCTCCA
GGTTCGACAAGGTCCTGAAGGAACACAACGGATTCTTCATTGGCAAGCTG
ACCTGGGCAGAATTCATCCTGGTCGGCATCATCGAGGCCGGCAACCTGTT
CCTCGACTACGAGATCGAGAAGAACTACCCGCACGTGAAGGCTGCGGTCC
AGAAGGTCCTGACCCTCCCTGGAGTCAAGGAGTACATCGCCAAGAGGAAG
GTCTACGCGCTTTAA
>PxGSTs2,615bp
ATGCCCGTGGTAAAGTTCTACTACTTCCCGATCAAGGCTCTGGGCGAGGG
GCCCCGGCTGCTGCTGGCCTACGGGGGACAGGAGTTCCAGGACATCCGCG
TCGACAAGGAGAGCTGGCCCGAGTTCAAGCCCAAGACCAAGTACGGTCAG
ATGCCGATCCTCGAGATCGACGGTAAGCAGTATGCCCAGAGCGCCGCCAT
CTGCCGCTACCTGGCATCCCGGTACGGCCTCACCGGCGCTGATGCGGAGC
AGAACTTCGAGATCGATGAAGCTGTCGACTTCTTCAACGACATCCGCGCC
AAGGCCGCCCAGGTCCACTACGAAGAAGATGAGAAGGTGAAGGAGAAGCG
CCACGAGACCTACAGCCAGACCGTGTACCCGGACCTGCTGGGGAAGCTCC
ACGACATAGTGCAGAGGAACAACGGCCACCTGGCCGCCAACAAGCTGACC
TGGGCTGACTTCTACTTCGCGGGCGTGTACGACTACATGAAGGTCATGCT
GAGGAGGCCTGACCTTGACCAGCAGTACCCTGGGTTCGCGAAGGTCTACG
AAACCGTCTACAGCCTGCCCAAGGTCAAGGCATTCGCTGACGCCGCACCC
AAAACTGACTTTTGA
>PxGSTt1,654bp
ATGTCTCAACCTTCTAGGGCAGTCTATATTCTGTTAAAAAAATCTAACAT
TAACTTTGAACCAAAATACGTGGATTTACGGAAAGGTGTTCACTACACTG
ATGAATATTCCAATAATATTAACAGATTCAAGAAGGTTCCAGTGATTGAC
CATAATGGATTTATCTTGACTGAAAGTGTTGCCATAATTCGGTACTTGGG
CAGAGAGAACGTTCTCCCGGAGGCGCTATTCCCGAGAGCAGACAAGGTTC
TGAACACCCGGCTAGATGAGTTCCTCGAGTGGCAGCATCTCGGCCTCCGC
GCTCCGCTGGCCATGTACTTCAGAGTTGTTATGTTCAGTCCAGACTCGGA
GAAGATCCCGTCATACCAGAAGCGCATGGAGACAGCTCTGGACGAGTTCA
GCACGCTGTGGCTGGGACGAGGGAACCAGTACATCCTGGGAGACACAGCG
ACAGTAGCCGACTTACTAGCCGCTTGTGAGGTGGAACAACCACGGATGAC
CGGATACGACTGCACTGCCAACTACCCTGTCATACGGGAGTGGATGGACC
GAGTGAGGTCGTACTTCAACCCACATTATGCCGAAGCCAGCTCCATAGTA
GAAAAGATTGCAGCCAAGAGAATCCCTATGAAGAAACCCACAGCTAAGTT
GTGA
>PxGSTu1,693bp
ATGGTGCTGAAGCTGTACGCGGTGTCGGACGGGCCGCCGTCGCTGTCGGT
GCGGCAGACCCTGGCGGCGCTGCAGCTGCCCCACGAGCTCGTGTCCGTGA
ACTACGGCGCCGGCGAGCACCTCACCGAGGGATATGCTCAGATGAATCCG
CAGAAAGAGATTCCTGTTCTAGACGATGACGGGTTTTTCCTCAGTGAAAG
TAATGCTATAATGCAATACTTATGCGACAAATATAAAAGAGACAGCCCTC
TCTACCCGACGGAAGCTAAAGCTAGAGCAATAATTAACCAAAGAATGTGT
TTTAACTTGGCATCGTACTACGCTAATATATCTGCCTATACGCTGGCGCC
AATATTCTTCGACTACGAGCGGTCGTCGCTGGGGCTGAAGAAGGTGCACC
TGGTGCTGGAGGTGTTCGACACGTACCTGGCGCGGCTGGGCGCGCGCCAC
GCCGCCGCCGACCACCTCACCATCGCCGACTTCCCGCTCGTCAACTCCAC
CATGACGCTGGAGGCCATCAATGTCGACTTCTCCAAGTATGAGAGGGTTC
GTAAATGGTACAATGACTTCAAGAGGAATTACCCTGACTTGTGGAAGATT
TCTGAAGATGCCATGAAGGAACTGAAACAGTTTTCTGCTCACCCTCCAGA
TTTATCCAATTTAAATCATCCCTTCCACCCAATTAGGCATTGA
>PxGSTu2,648bp
ATGTCAGGCATAAAACTTTATCACTTCGGCGTGAGTGGTCCTTCAAGAGG
GGCACTTTTAGCCGCTAGAGCTCTTGGGGTACCGATAGAAGTAGAGCAAG
TGGATCTTTTTAAAAAGGAGCAACTAAAGGGCCGTATATCTGAGATAAAC
CCCCAGCATTGCGTGCCTACGTTGGACGACAACGGGTTTGTGCTGTGGGA
GAGCCGCGCTATCGCCTGCTACTTGGCTGATAAGTATGGCAAAGATGACC
AGCTTTACCCTCGGGATCTCCAGAGGCGCGCGCTCGTCAACCAGCGGTTG
TACTTCGATAGCTCTTCTTTGTATGTTAAGATAAGAGCCATTTGTTTCCC
GATTCTATTTCTCGGTGTTAAAGAGATAGTGCCATCATTGAAAGACGACT
TGAATGCCACTCTAGCATTCTTGGAACAGTTCCTTACTGGTAGCAAATGG
GTGGCCGGGGATAACTACACTATTGCTGACACCTCCATCTATGCTTCCTT
GTCTAGCATACTGGCAGTTGGCTGGGATATTTCAAGTTTCCCCAATATCC
AGCGGTGGGTGAAAGACTGTGCCATATTACCTGGCTTTGAAGAGAACCAA
GAGGGTGCCAAACTCTTCGGAGAAGCCGTAAAGAAGAATCTTCAATGA
>PxGSTz1,645bp
ATGGCTAAGCCGGTGCTCTACTCCTACTGGCGCAGCTCGTGCTCGTGGCG
GGTGCGCATCGCGCTCAACCTCAAGGAGATCCCGTACGACATCAAGGCCG
TCAGCCTGATCAAGGGCGGCGGCGAGCAACACTGCAACGAGTACCGGGAA
GTCAACCCCATGGAGCAAGTGCCGTCTTTGTGCATTGATGGGCACACCCT
CATAGAGTCACTAAGCATACTGCATTATTTAGAAGAGACCAGACCTCAAA
GACCACTGATGCCTCAAGACTGCTACAAGCGGGCCAAAGTTAGAGAGATA
TGTGAGGTGATAAGCTCCGGCATCCAGCCGCTCCAAAACCTGGTCGTCCT
AATCTACGTAGGAGAAGAGAAGAAGAAAGAATGGGCTGCGCACTGGATGA
CGCGTGGTTTCCGCGCCGTGGAGCGCCTGCTGTCGGGCTCGGCCGGCAAG
TACTGCGTGGGCGACGAGATCACGCTGGCAGATTGCTGCCTCGTGCCGCA
GGTCTTCAACGCTAGGAGATTCCACGTAGACCTGCGCCCGTTCCCCATCA
TCCTGCGCATAGACCGCGAGCTGGAGCACCACCCGGCGTTCCGCGCGGCG
CACCCGTCCACGCAGCCCGACTGCCCGCCCGAAGCCGCCAAGTGA
>PxGSTz2,642bp
ATGGCGTCGCCAGCGGTCCTGCACGGGTTCTTCGCCTCATCCTGCACGTG
GCGGGTGCGCGCGGCGCTGGTGCTGAAGAGCATCCCCTTCGAGGAGCGCC
ACGTGGACATCGTGCAGCTGAAGACGCACCTCTCCGACCAGTACCAGGCG
GTGCACCCCGCGCAGAAGGTTCCCGCGCTTGAGATCGATGGCACGACGCT
GGTGGAGTCGATGGCGATCCTGCAGTACCTGGAGGACACCCGCCCGCGCC
CCGCGCTCGCCCCCGCCGCGCCCCTGCCCCGCGCCCGCATGAGGGAGATC
GTCGAGACAATAGTCTCGGGGATCCAGCCGCTGCAGAACGTGGGGGTGCG
TGGCCTGCTGGGGTCGGACGAGGAGTACTCGGCCTTCAGTCGGGGCGCGG
CGCGGCGCGCGCTGCAGACGCTGGAGGCTCTCCTGGCCAGGTCCGCGGGG
CAGTACTGCGTGGGCGACCAGCTCTCCATGGCTGATTTGTGCTTCGTGCC
GCAGCTGTTCAACGCTGTCGGCAGACTGAAACTGGACATCAGTGACCTTC
CGACCATCTCCAAGCTCTACGCGAAGTTGTCTAAAGAGGAGATCTTCATG
AAGACTCATCCCAGGACAGTCAAACATCTTTCCGAAACATAA
