# Supplementary material for: Characterization and expression profiling of glutathione S-transferases in the diamondback moth, Plutella xylostella (L.)
Source: BMC Genomics. 2015 Mar 5;16(1):152. doi: 10.1186/s12864-015-1343-5 (PMC4358871; doi:10.1186/s12864-015-1343-5)
Supplement: Additional file 2: — Amino acid sequences of PxGSTs. [file 12864_2015_1343_MOESM2_ESM.txt]

Amino acid sequences of PxGSTs
>PxGSTd1,217AA                                              
MPVEPIKLYYFPPSPPCRAVMMAAKAMGIELEMVLTNIIEGEHMTPEFLK          
MNPQHTIPTIDDNGFILWESRAIIQYLANAYGRDDSLYPKNPRLRAMGDQ          
RLNFDLGTLVSRYLNLYSPVLHGEPFSDDMDAKLKEALGWFNTMLEGRAF          
SAGDNLTVADISIVVVFSNLEAFGYDFTAYDNVSKWFERTKKALEPHGYK          
EIDQAGAQMLASFIKKD                                           
>PxGSTd2,215AA                                              
MPDLYYVPGSAPCRAVLLTAKALNLNLNLKLVDLHHGEQMKPEYLKLNPQ          
HTVPTLVDDGLAIAESRAILTYLVNKYGKGSTLYPEDPKARAIVDQRLYF          
DIGTLYQRFGDYFYPQLFGGAPEDKEKLAKVDEALKFLDTFLEGQKYVAG          
NNLTVADLSLVASVSSFEAANIDFLKYGNVKRWYETVKATAPGYEEANGK          
GLEAFKGLVNSIMKK                                             
>PxGSTd3,219AA                                              
MAIDLYLTPGSAPCRLVLLTAAALNIQLNLNHVDLRAGEQFSPDFLKLNP          
QHTIPTIVDQGFALWESRAISRYLVNKYGHGSTLYPEDPQSRALVDQRLD          
FDLGTLYPKFADYFYPQVFGSAPADPEKLKKLHEVLGFLDIFLGDEKYAA          
GSDLTIADLSLVATVSTIDAAGISLDDFPNIHRWFELVKSTAPDYENANG          
KGIKAFKELVAQLNAKTEL                                         
>PxGSTd4,223AA                                              
MPAIDLYEMPSSAPCRAVKLTARALGVPVKLHLVDLMAGEHLKPEFTKIN          
PQHTIPTIVDDGFTLWESRTIMRYLVNKYGKGSSLYPEEPKARALVDQRL          
DFDLGTLYDRYAVYFYPQIFGTAPENPELLKKLHEALAHLNHFLGESKYA          
AGPNLTIADLTLVVTVSTIDLWEIIDFKQYPNIDKWYEHLKSSVEGYEEE          
NLAGLGKFRAFIKEFKAKKAAAK                                     
>PxGSTd5,223AA                                              
MPAIELYEMQGSAPCRAVRLTARALGKPLTVHHLDLMAGEHLKPEFVKIN          
PQHTIPTIVDDGFALWESRTIMRYLVNKYGKGSSLYPEEPKARALVDQRL          
DFDLGTLYAKYAVYFYPQVFGTAPENAEDLKKLNEALAHLNTFLGESKYA          
AGSNLTIADFSLVATISTIDVSDIVDLKQYPNIVKWYEHLQSSVEGYEEE          
NLAGLENFRSFIKEFKAKKAAAK                                     
>PxGSTe1,232AA                                              
MMRKLLFRNSPTDLVRCKSITLYGDEISPPVRFVQMTADLLGIQYKFKKV          
DLFKQENKQDFFKKINPLQKVPALKVGDTVITDSHAIAMFLCENSDGQTL          
YPDDPIIRPIVQQMMFFNSSTLFNIDSTIYSNFFAGSESIDANLVKDWTL          
ALDYLEYQLRKHEWLAYDKMSLCDLCCGATVSTLQLLIPPTEKHKKVNRW          
IKRLEEIPCHSINKIGLDRLQFLIDQIKDVAH                            
>PxGSTe2,227AA                                              
MSKLLLYKVDGSPPSNSILMIAHLLNLDMDYKEPDLLRLEHRSPEFKKIN          
PMGTIPVLKDGNFVLAESHSILKYIVEKYGGPPRSTLYPCARRPRAAVDE          
RMHFDTGVLFISLSSVVKASIFGDQPAVTPEQLASIESSYATLELYLERS          
RFVAADHLTIADFGVLSTTLALRHILPIDANKFPKISAWLSQLEEEAFVK          
NVGAPNMEKFKAILYSSWERNKSKMAR                                 
>PxGSTe3,228AA                                              
MPLILYVSDASPPARAVLMLAEILQLEFDKQYINPVLREQDSPEMTQKNP
MRTVPTLEDGEFCLADSHAIILYLMEKYGQNHRNLYPEDLRVRSTIHQRL
FFDCSILFPRLRAIMAPTFLGKLSQPSGSMVTNIEDAYRTLEAYLSQSKY
LAGPEMTIADISAVATVSGLDGLHPIDEKRYPNTREWLVNMSRKTFYRKC
NAQGNEMLISLLKSSMENNKQNDKKAKL        
>PxGSTe4,220AA                                              
MGLTVYKIDWSPPARAVIMTLEALNITDAELVDVSLLDGKHMSEEYLKMN          
PQHTVPVIKDGDFVLWDSHAICAYLVDKYGKDDSLYPKDLQKRAVVDQRL          
HFDTGILFPSVRGAAEPVLFDWEPTFNPEKLKVIQSGYDFLEKFLDHSYL          
AGDHLTIADICAGATVSSMNVIVPIAANRYPKISAWLDRLNSIEYFSRIN          
GNGIKIITALFESKLNKSKK                                        
>PxGSTe5,216AA                                              
MVLTLYKLDASPPARAVMMTLEALGIRDVEMVDVNLFEGAQFTEEYVKMN          
PQHTIPALKDDDFAIWDSHAICPYLVSKYGQDDSLYPQDPQRRAVIDQRL          
HFDSGILFPSLRATVAPVLFLGERSFKPEGLQAIKAGYDFLEKFLDKPYC          
AGDQLSIADICTSATVSSMSAALPIDADTYPNITAWLDRLSKEEFYTKVN          
LPGLQQFSGALKSKLL                                            
>PxGSTo1,255AA                                             
MSEKHLQTGDALPPFGGKLRLFAMRFCPYAERSVLVLNAKNIPYDLVFIN
LDQKPEWIFNFSPRGAVPALEYEQGKGIFDSNVINVYLDEKYPEVPLQAA
DPLRRAQDKLIVENFSAAQSAYYTAAFNAQALQPSHLENYHKGLELLQKE
LETRGTKFLHGDQAGLVDYTLWPFLERFEALPLLGKSEYAIDKSKYDILL
TYMESMKQVPAVKTYYLSADMHAKFTESRVKGDPNYNMLDSSAEVCCFRP
RKKKE                                             
>PxGSTo2,249AA                                            
MSTRGIKFNTKHLRKGDPLPPYNGKLRLYNMRYCPFAQRTVLALNAKDID          
YEVVNINLFEKPEWLTSKSAFGKVPSLEIKEGLSIYESLVTVEYLDEVYP          
QRPLLPKDPVQRALDKIIVEACTPIQGLFIKLIKFPESISEDTVAAYHKA          
LHFLQEQLQSRGTRFFGGDQPGFVDYMIWPWFERVLPYQKVESRVQIDAG          
KFKLLLEYLQNLKQDPVVKQYLIEDEVLFKFLEPYKTGGEPNYDLLLEA           
>PxGSTo3,241AA                                              
MSFYYQERPAGPTPPGPLSNKLRLYHVDMNPYGHRVLLILDAKKVPYEVC          
KLDPLRLPEWFREKNPRLKIPVLEIPTDQGDKYLFESIVICDYLDERYTR          
NPLHSRDPFVKAQDRLLIERFNELIKGSLECFDTNFAFGNEQIIQTVNIF          
EKELESRGTVYFGGDRPGMLDYMIWPWIERLYMLRCLNPTKFDEKRHIFP          
NFADWGDQMQLDEVVKKHASSPEDNFEYYKNARAHSMGYYL                   
>PxGSTo4,249AA                                              
MSTRGIKFNTKHLRKGDPLPPYNGKLRLYNMRYCPFAQRTVLALNAKNID          
YEVININLFDKPAWLTSKSAFGKVPSLEIKEGLSIYESLVTVEYIDEVYP          
QRPLLSKDPVQRALDKIIVEACTPIQNLYIKLIRFPKTFTEDTVTAYNKA          
LEFLQEQLKIRGTKFFGGAEPGFVDYMIWPWFEQVLSYQKIDSRAKIDAE          
KFKTLLDYLQHLKQDPVVKQYLIEEDVLFKFLEPYKTGGEPNYDLMLDA           
>PxGSTo5,245AA                                              
MTEKHLQTGDALPPYNGRLRLFAMRFCPYAGRCVLVLNAKNIPYDVVYIN
LTKKPEWIFNFSPKGAVPALEYEQGKALFDSNVINTYLDEEYPEVPLQAS
DPLRKAEDQLVVENFNTVITAYFTAAYNPQGLQPSHPEIFHRGLEQLQKE
LETRGTEFLHGEEVGMVDYTLWPFLERFNTLPLGNAEFALDKSNYETLLT
YMESMKQLPAVMSNYLPPDIYAKFTDSFVTGDPDYNMLLSNDEGC                                                       
>PxGSTs1,204AA                                              
MAKKLHYFDVNGIGESIRYILHYGGQKFEDVRYQISGWPDKKVKDALPFG          
QLPLYEEGDRSLHQSLAIARYVASQSKLLPNDLWEQAVVDSYVMTIYDFW          
FTKVIPFVKETDAAKKATLKKEILDESIHFFFSRFDKVLKEHNGFFIGKL          
TWAEFILVGIIEAGNLFLDYEIEKNYPHVKAAVQKVLTLPGVKEYIAKRK          
VYAL                                                        
>PxGSTs2,204AA                                            
MPVVKFYYFPIKALGEGPRLLLAYGGQEFQDIRVDKESWPEFKPKTKYGQ
MPILEIDGKQYAQSAAICRYLASRYGLTGADAEQNFEIDEAVDFFNDIRA
KAAQVHYEEDEKVKEKRHETYSQTVYPDLLGKLHDIVQRNNGHLAANKLT
WADFYFAGVYDYMKVMLRRPDLDQQYPGFAKVYETVYSLPKVKAFADAAP
KTDF                                    
>PxGSTt1,217AA                                          
MSQPSRAVYILLKKSNINFEPKYVDLRKGVHYTDEYSNNINRFKKVPVID
HNGFILTESVAIIRYLGRENVLPEALFPRADKVLNTRLDEFLEWQHLGLR
APLAMYFRVVMFSPDSEKIPSYQKRMETALDEFSTLWLGRGNQYILGDTA
TVADLLAACEVEQPRMTGYDCTANYPVIREWMDRVRSYFNPHYAEASSIV
EKIAAKRIPMKKPTAKL                       
>PxGSTu1,230AA                                              
MVLKLYAVSDGPPSLSVRQTLAALQLPHELVSVNYGAGEHLTEGYAQMNP
QKEIPVLDDDGFFLSESNAIMQYLCDKYKRDSPLYPTEAKARAIINQRMC
FNLASYYANISAYTLAPIFFDYERSSLGLKKVHLVLEVFDTYLARLGARH
AAADHLTIADFPLVNSTMTLEAINVDFSKYERVRKWYNDFKRNYPDLWKI
SEDAMKELKQFSAHPPDLSNLNHPFHPIRH                              
>PxGSTu2,215AA                                              
MSGIKLYHFGVSGPSRGALLAARALGVPIEVEQVDLFKKEQLKGRISEIN          
PQHCVPTLDDNGFVLWESRAIACYLADKYGKDDQLYPRDLQRRALVNQRL          
YFDSSSLYVKIRAICFPILFLGVKEIVPSLKDDLNATLAFLEQFLTGSKW          
VAGDNYTIADTSIYASLSSILAVGWDISSFPNIQRWVKDCAILPGFEENQ          
EGAKLFGEAVKKNLQ                                             
>PxGSTz1,214AA                                              
MAKPVLYSYWRSSCSWRVRIALNLKEIPYDIKAVSLIKGGGEQHCNEYRE          
VNPMEQVPSLCIDGHTLIESLSILHYLEETRPQRPLMPQDCYKRAKVREI          
CEVISSGIQPLQNLVVLIYVGEEKKKEWAAHWMTRGFRAVERLLSGSAGK          
YCVGDEITLADCCLVPQVFNARRFHVDLRPFPIILRIDRELEHHPAFRAA          
HPSTQPDCPPEAAK                                              
>PxGSTz2,213AA                                              
MASPAVLHGFFASSCTWRVRAALVLKSIPFEERHVDIVQLKTHLSDQYQA
VHPAQKVPALEIDGTTLVESMAILQYLEDTRPRPALAPAAPLPRARMREI
VETIVSGIQPLQNVGVRGLLGSDEEYSAFSRGAARRALQTLEALLARSAG
QYCVGDQLSMADLCFVPQLFNAVGRLKLDISDLPTISKLYAKLSKEEIFM
KTHPRTVKHLSET
