# Supplementary material for: Characterization and expression profiling of glutathione S-transferases in the diamondback moth, Plutella xylostella (L.)
Source: BMC Genomics. 2015 Mar 5;16(1):152. doi: 10.1186/s12864-015-1343-5 (PMC4358871; doi:10.1186/s12864-015-1343-5)
Supplement: Additional file 3: — Genomic DNA sequences of PxGSTs. [file 12864_2015_1343_MOESM3_ESM.txt]

Genomic DNA sequences of PxGSTs
>PxGSTd1, 2534bp
ATGCCGGTGGAGCCGATCAAGCTGTATTACTTCCCGCCGTCGCCGCCGTGTCGTGCTGTCATGATGGCCGCTAAGGCTAT
GGGCATCGAGCTGGAAATGGTGTTGACAAACATCATTGAGGGAGAGCATATGACGCCAGAGTTTTTGAAGGTAAGAGTTT
TGGCTGGTTAAAGGGCTTGTACACAAAACTGCTAGTCTATAAGGTGTAGAATTCTGAAGTTAGGACTTCTTAGAATTGTA
GAGCGATTTACATTGTGTGGTCTGATAACTTTTTGACAGTATTATCTTCACATATAATTTTACTTTTGATCAGGTTCTAT
ATTAAGACTAATGAATGTACCTACCTTTTTCTGTTCTGGGCAATTACCTACTTACTACTTTAGTAGTGGGAGTGATTACT
AGTCGTTAGCTTATAATAGAAAGAAACGGGCCGGGCGTGTCTTGTTGAGGCACCCCCACATGTTCCCACGTTTATATTTC
ATGATGTGACGCACCGCTACACCACCCACTTAGTTATCATGAAACGGTATTTTCCACTCAAATGTCAAGGACTAAGAATC
TACTGACAGGGTGGAATTAAAAATAAGGATTTATAGGTGTACAGACTTACATGTTGAAGTAATTATCATGTCTGACTTAT
ATTTCTTCACAGATGAACCCACAACACACCATACCGACTATTGATGACAACGGATTCATCTTATGGGAAAGGTGAGTTGA
GAGGAAGCACTAAATACCTAAATATAATGAAGTCTTCAAATGTTCACTGTCAGCCCCTAATCACTCCATCCCTTTCACGA
AGAGCGCCACAACACACTAGAGAGCTCGGTTACCCCATCGTTCCTCCACCACCATCATCATCATTCCGTAATCATCCATA
GGCTTCTCCCAAGAAACGCCACAAAAAATTCCTCAGCCTTCCTCACCCAAGTCACTGCTACATCCTTTCTTCCGCATATA
AAGCCGGCTTACTCATCTCATCAAACTGCAATCTCTTCCAGTCGAGCAATAATCCAGTACCTGGCGAACGCTTACGGTCG
CGACGACTCTCTCTACCCCAAGAACCCGCGGCTCAGGGCCATGGGGGACCAGCGGCTCAACTTCGACCTGGGGACGTTGG
TCAGCAGATATTTGAACCTTTACGTGAGTTTACCTAATGTATATTATAATTTTGAATATGGTTGTGGCAGAATTATTATA
TAAAGAACGGTGCAACTAAAAATAAATAAACATGCATTCCGTACGGCGGAGTACGTTATTATTCCACGTGAAATCAGGCT
TGCTTGACAGGCGCGCCAAGTTAACCAGTATATTTTTTTTTATCTACACCTACCTACCTACTTCCTTAAAAATAAAATAG
ATTAGAAACCCAGATAAAATACACTCCTTTAGATTAGGTAGGTGCAACTCCACCACCCAATGCAAATATTTCCCATTTTA
AATGATACCAAATTTTACAAATATCCTTTCAAACATTTTCGCTACAATTTTGGCTATCGTCACTATAGGGCAAAACTCAA
TTTTCCTCCTCTAGATAACATAATATCAAGCGACTCATGTCTTCAATGATAGACGATGGCAACATCGCCAAAACCACGCC
AAACCAGCTTCGCAAAATCTACTGATGTGTCAGGATAAAAAAACATCTGGTGGTATCGTACCACATAACCAGAAACACGA
ACCGCTTATATTTATCCCCTTAGCGTTACCCTCCACGGCTTGAAGTAACACGTTCATCCATAAATTCCAGAGCCCCGTCC
TCCACGGCGAGCCGTTCAGCGACGACATGGACGCCAAGTTGAAGGAGGCGCTGGGCTGGTTCAACACCATGCTAGAGGGC
CGCGCCTTCTCCGCCGGAGACAACCTCACCGTCGCCGACATCTCCATCGTGGTCGTGTTCAGCAACCTCGAGGTATTCGT
CATCATCTACTTCTTTAGTGTCCTGCTACTTAACTACATGTGGAGCTTACGGCTGCAGATATTCTTCTCCACGTTTCTCT
ATCTCTTTCTCTGTCTCTTCAGCTACCTTCACTTGGGTCCACGTAGCCCTTCATTATATCGATATTTATCATCCGCAACC
AGGCAATAATTTTCCACTGTTGAACATGCCGAAATAGTCCTCCCCCAAAGAGGCGCCACAGCACTGTTAACCATACTCAT
GCTACTTTTTATCCGATAAATATTTTATGAAACCTTTCTATAATGCCATAAAGGTATATTAACATATATATTTTTTTTTA
GATTAACTTCCAAGACCCCAGTACAAAAAATTGTTTTAAACATATATCTGCCGAGGAATCGAACCCAGGACCTTCGGCAT
AGCAGTCAAGGTCACTAACCACTAATATTCGGTCTCCAAAGTACCTATCCTACTCGCATTTCCTCATTCCCAGGCCTTCG
GCTACGACTTCACCGCGTACGACAACGTGTCCAAGTGGTTCGAGCGTACGAAGAAGGCTCTGGAGCCGCACGGGTACAAG
GAGATCGACCAGGCTGGCGCGCAGATGCTGGCCTCCTTTATTAAGAAGGATTGA
>PxGSTd2, 3031bp
ATGCCAGACCTGTACTACGTGCCCGGGTCAGCGCCGTGCCGCGCTGTGCTGTTGACAGCCAAGGCCCTCAACCTCAACCT
GAACCTCAAGCTGGTAGACCTCCACCACGGAGAACAGATGAAGCCAGAGTACTTGAAGGTAAGCTTTGGAGAGATTGATA
GTGATATGGGTACTTACCGGGGTAGAATTTCGTCAGTGAAGTTCATGAAGGCAGGTGCAGCGATGGCGACGTTGAACAAC
CGGCAGGAAGTCCAGGACTAAAATTCCACACTGTATGTGCATCTCCAAGTGCAAAGAATATAGTAAATAGTTAGCGTTGC
CAGCATTCGATAAACTCAAACATAGGTTTTTTTTTAAATAAACAGTTTCCCTATTTTAACGACCAAACACATTATTTCAA
GAGGAAAAACCTAACTACGTTATTTTTCTGATAAATTAGAATTAGCTAGAACATTCATTCGTTAGCTAAAGTGTCAGTGA
TTAGGTAAAGTTTGTTATTGACGACCGAATGGCGTAGTGGTTAGTGACCCTGACTACTGAGCCGAAGGTCCCGGGTTCGA
TTCCCGGCTGGGGCAGTTATTTGTTTAAACACAGATATTTGTTCTCGGGTCTTGGATGTGCCCGTAAAATGGCAATAGGC
CCGCCCCCTATTACATTGGGACTAACATAACACTCTGGCGAAAAGTGGGTGCAGCAATGCACCTCTGCCTACCCCGCAAG
GGAGTACATTAGTACAAGGCGTGTGTGTGTGTGATTAGGTAAAATATTAATTAATTATAAACAACTAGACAATATTTTAT
ATTTTATGTATTAAGTAGGTAATTTACTTCATAGTGTTTAAGTTTAGTTGTTTATGTAATATTGATTTATGTTTTCCTTT
TCCTCTTCATGTATTTAGTTAACCCTCTTTTGCTTGGATATGAATATAGTTTAACGAACAGATGATTAGAGTATTTTCCT
GTTGTAAATATGGGTACTAAACTACTAACTAGGTTCTAACCATTGTACTTGTAATTCTATGGTGCAAACCTAAAACCTAA
TTAATGAAACCTGCGTAATAACTTAGCGTTCTTAAAAATCCACAGTAAGTACAATACCTAACTACTTACCTATAACTTGC
TTTAGCAAACTGATTTAAGTACATTTATAGTCATGGCATTTTGCCAGCGTTTCCCGTCATCCGCTTCTAGAGTTTTAAAG
GCTAAAGTGCTGGTAATTTCAAAGTAAATAGAACTTTATGGTCTAGAAATTGTATCTCGTTTTAACTAAACATAGATGGG
CCTTGAGTCGCTGGTACCACTAACCAATGTAGGGCTAACAATATTTCAAGTGATGTAATCTCTGGTTGGAATTTACGGTC
AATGCACTCTATGTTGTTGGTGCTGTTATTTAACTTGATGTAAAGTACCCACACACTGGAGATAAAGTATTAAGTATTGT
AATAACTTGCTTAGGTACAGATTAAATTATTTACTTAGCACTTAGGGTGACGTGTACTGTAGAGAACATTTAAACTATTG
TATACGTACCTATATAAATCTATTGCTTGCTTGCTTAAACATATCCATAAAAAATACATAAGTATACTTAATTGAGAACC
TCCTTTTTTTGAAGTCGGTTAATGAATAACGATTGATTTTAACACTAATCAGGTATTTCCTGTTTGGATTTCCCGATAGG
CCTCACTCGTCATAATATGGCGAGATTTCATTCATAGAATAAAACGTGATTTCATTCATAGATAATTTGAACTACCGCCC
TTTTTTCAATAATTATTAATCATTGTGCCTGTACTTCCGCAGCTCAACCCTCAACACACGGTCCCCACGCTGGTCGACGA
CGGCCTGGCCATAGCCGAGTCCAGGGCCATCCTCACATACCTCGTCAACAAATACGGCAAGGGCAGCACACTCTACCCAG
AAGACCCTAAAGCCAGGGCCATAGTGGACCAGAGACTGTACTTCGACATCGGAACTCTGTACCAGAGATTCGGAGACTAC
TTTGTAAGTACTGCTCAAGTGGATACAAGCATGATAAATAACGATAATGTTGGGATTTCCCCAATTCTATCAAATAAACA
AACAGAAATCTATAACGTATCTAGTACTCATATCTATGTAATCACTAAAATAGATATTTTAATCCAAGACCAGTTGTATT
CCACACCGATAAAAACCACGCCCATCTCTTGAATGATAAGATCATCATCAAGGTACAATACTTACCAACTTTTATAATAC
TTCAAATATACAGGAATCATAACTCTGAAGAAATACCATTTATCTCTACGACTTGGCAAGCATGAGAGCAATAAATTACC
TTCTACTTTCCCCCAAACAGTACCCGCAGCTGTTCGGAGGCGCTCCCGAGGACAAGGAGAAGTTAGCCAAGGTAGACGAG
GCCCTGAAGTTTCTGGACACCTTCCTTGAGGGACAGAAGTACGTTGCCGGCAACAACCTGACTGTGGCCGACCTCAGTCT
CGTCGCCAGCGTGTCCAGCTTCGAAGCCGCCAACATTGACTTCTTGAAGTACGGGAATGTTAAGAGGTCAGTTGAATTTG
GTAGTATGCCATAATTAGATCCAAGGATGTAGATTTAGATGTTGCAATTCGCATTATTTTAATAATAGGCACCATAAAGT
GACATGCAAAAATATTGTGTAAAACGCCCGATTGTAAATGAAGTACTTAAACAACAGAGCAATATTGATAAAACTTTAGA
TGCAAGATAGTATCTACCGTATCAGCCCTTATCTTATACTACCAAGAACCTCTACAGTTAAGGATCATTCATAGATAGAC
ATAACTCTATCATCATCATAGGTTTTAATATTTAATAAACAAGTGTTCTATCAAAGAAGTAGATACCACGGCACGGTTAT
TCTTTCTTTCTTTTCTTTCTAATCATATGACATTATCAACATTTCCAGATGGTACGAGACGGTTAAGGCGACAGCTCCCG
GATACGAAGAGGCTAATGGCAAGGGCCTGGAGGCTTTCAAGGGCCTTGTCAACAGCATCATGAAGAAGTAA
>PxGSTd3, 1640bp
ATGGCGATAGACCTGTACCTGACGCCGGGGTCGGCCCCGTGCCGCCTCGTGCTGCTCACGGCCGCGGCTCTGAACATCCA
GCTCAACCTGAACCATGTCGACCTGAGGGCTGGCGAGCAGTTTTCTCCCGACTTTTTGAAGGTATTTTGGTTGTGTAGAA
GGTTCTTGAGGATCTAAATTACTTATGTTTAATTTTTTATATCTATACCTCTACGAATTATATCAAAACCTTACCTTAGT
CGCCACCTAAAAGTATAAAACAGTGCCAAACATGTGAATTTTTTTTGAAACATGCAATGGCATGGCAAATTCCCTTCAAA
CCCCATTCAGATTTTCTACTCAATACATAATCATTTATTTTAGTATGTACCTTTATTTAATTAAACTTTCAAGATAATAT
TAATTAATAATTACAGACTTATAACTATAACTAAATAATAAACACTAAACTAGAATTTATTTTAGTTAAGTAAAAATCTA
ATCTAAAAATCTTCATTACGACCAAATTTTCCAGCTAAACCCGCAACACACAGTACCAACAATAGTGGACCAAGGATTCG
CCCTGTGGGAGTCTCGTGCCATCAGCCGGTACCTCGTCAACAAGACGGGCATGGCAGCACCCTGTACCCTGAGGACCCAC
AGTCTAGGGCTTTGGTGGACCAGCGACTAGACTTTGACCTGGGAACACTGTATCCAAAGTTTGCGGACTACTTCGTAAGT
CTATCAGAAGCGTCATACTATCTGTTTTAATGTTACCAAATAACTAAGTAAAATTTAATGTAACTTTGAAAACCTAAAAT
GCTTCTTGTCAATGTCTTCATTGATAGGTCAAAGCAATTGTATATAAAACATACATAATAATTTTATTCATCCTCAGTAC
CCCCAAGTATTTGGGTCAGCGCCAGCAGATCCGGAGAAACTGAAGAAGCTCCATGAAGTGTTGGGATTCCTCGACATATT
TCTCGGAGATGAGAAGTATGCCGCTGGCTCTGACCTCACCATAGCTGACCTCAGCCTCGTAGCCACAGTGTCCACCATTG
ACGCTGCCGGCATTAGCTTGGATGATTTTCCTAATATTCACAGGTACTTATATTTTTCGTATATTAATCATTATTGATGA
TGTGATGATTTTAAACCTACCTTAATAACCCACTGCTGTTACTCACAAACATGTAGAAATTTCGTAGAGTGCTTACTTAC
CTAGTTAGTTATTTCTAGAATCTATAAATTTTACTGCAATTTAGTTTAGATTCGCAATTAAATCTAGTAAACGCTGTGTC
CTAGACCTATAGATGGTGCTAGATATCCACACGCAAGACATCAATAAATGTACGTACACGTAACTGAATGCAATGTGTAC
ACGTAAGAACATTAACCACTAGGTACAACACGAGAGAATTAATGTAGCCATGACCTAATGGGACCAACTAAGTAGTCATT
TGTTTTATTACCTTTGTAGTTAGGCTGTTCAGTGATACATACTATTTTATTGTTTAGCAACTAATTTAACTAAATCTTCT
GTTTTCAGGTGGTTCGAGTTGGTCAAATCTACTGCACCTGATTATGAAAACGCGAACGGAAAAGGTATCAAAGCATTTAA
AGAATTAGTTGCACAGTTGAATGCTAAAACTGAGTTGTAA
>PxGSTd4, 2321bp
ATGCCAGCCATAGACCTGTACGAGATGCCCAGCTCGGCGCCGTGCCGCGCCGTGAAGCTGACTGCGCGTGCGCTGGGCGT
GCCAGTCAAACTGCACCTTGTGGATCTGATGGCTGGAGAGCATCTGAAGCCGGAGTTCACGAAGGTGAGGAGTTAGTGGA
GGATGTCCTCCGTTTGGTGACCTCTTTATTAACACGCAGTCATAAATACTTACGGCTCATATTAAAGCTGCCGGTGGTGT
ATAATCAAAACGATGAGGGGGAAAGGCCAGCTTCTGCCATTGCGATGGAAACCTAACCGAATCTAAGAGTCTTCCACATG
ATTACATTACATGTTCTTAGCGTGTGTGACACTAGATGGACTAGGGATTACCACTGTGATGAAAGGATTGGATGTCAGAT
TAACATCAGTCACTGACTGCTCAGGGTGGAACAGTTGATACGCTTCTCGAGGATGCTCTCATGCAACTCACATTGTGTAT
GGTTATGGTCAGCTACACTCCGTACCACATACTATGTCTTATATTATAATAATTATGGTTCCATCTACCCACTTACAGAT
CAACCCTCAGCACACGATCCCGACAATAGTGGACGACGGGTTCACTCTCTGGGAGTCTCGCACCATCATGCGCTACCTCG
TCAACAAGTACGGCAAGGGGTCCTCCCTGTACCCTGAAGAGCCTAAAGCCAGGGCTCTGGTCGACCAGAGACTGGACTTC
GATTTGGGCACTCTGTACGATAGATATGCTGTTTACTTTGTGAGTATCTTTTTTACCAGCATTCGGACGGGAAAAAGTAC
CGTAAGACGCCTTTCGCGCTGGTTGGACGCCTAGGCTTGTCCAGAAGTTGACCTCTATTGTCTTATAATGATAATGAACC
AACTCGTTCCTTCGCAGTAGACGAAGTGGGATTTGAGTTTTTTACATTAACTTTGAAGATATTTTGGAATCCCTGCATAT
TTGCATAAGCATATGGAATAGACGAATGGTTGCCGTGGACTTTCATCACCCTAAAAAGTTATATTTTGTGGTGCTCGTTA
ATTGTTAGTAGAGAACTCAAAAACACAAAATTACCTTTTCAGTACCCCCAAATATTCGGCACTGCCCCTGAAAACCCAGA
ACTTCTGAAGAAGTTGCACGAGGCTCTGGCCCACCTCAACCATTTCCTGGGGGAGTCCAAGTACGCGGCTGGACCCAACC
TCACCATCGCGGACTTGACCCTCGTGGTCACTGTCTCTACCATCGATCTCTGGGAGATCATTGACTTCAAGCAATACCCC
AACATTGACAAGTAAGTTTTTAGTAAAATTCAGTTTATCGATTCCCGAGTTACGGACATTATCTCGGATGAATATTGAAA
ATGCTGCTCTGACCATATCGCGAATCGTCAGGGACTTGCAAATTGGGGGATTTTAATATAATTCACTTTTAAAAAGAAGT
TATGACAAATTTAGGAAGTTTACTTAGGTATGTCTGTAATCCTAAGCATGCGAAATACAAAATACAATCATCATTACCAT
ATAAGGCAACATCAATTAAGTTTAAATGGTCGCCTAATGTACCTTCCTATGTTTACATTGCGCACCGCCGAACGAAGCCG
GCGTGAGGAATTGTTTACTCGTGGAGTTTAAATATACCATGACCTTCATTATGCCAATTTGATGTTGCGGATAAAGATTT
TTGTTATTTTGTATTATAGTTCAGTACAATGTGTCTGGCTGGCTTTTAAGGCTATTTTTAAACTAGATGAGACTGTAGTA
TCCATTAGATATAAGAATATCCAATGTGTTACTGCCGTACAATATTATATCACCTCAATTTCTTTTAATTATCGTAGTCA
CTATCATTTCAGTGAACAACAGACCACCAAAATGGCGTATAGTGACCATATTGTAGAAAGTATAGCTGCTCATAAAGTCC
TACAAGGCTACCTATGTCGAGTGTTAACAATTTGCTAGTTTTGCGCTGGCCTAGTAACGGGCTGATGGTTTCCCTACTGG
GAACGCAGCCTAAAAGCATGTCAATGAGGCCGCTAGATATGAGATGATAGGTACTAAAGTGTCCGTGGCACTTGCAATTG
TAATAATTCTGTGGCTGGGATGACGGATTGACGGTCTATCTATAATTAAAAAAAAATTATTTCAGTCTATTAATATGCTA
CATTTTGGCTACATTATCCTGATGATTGTATGGAACCTTCCAGATGGTACGAGCACCTGAAGAGCTCGGTGGAGGGGTAC
GAGGAGGAGAACCTGGCCGGGCTGGGCAAGTTCCGCGCCTTCATCAAGGAGTTCAAGGCGAAGAAGGCCGCAGCCAAGTA
G
>PxGSTd5, 2294bp
ATGCCTGCCATAGAGCTATACGAGATGCAGGGCTCGGCCCCGTGCCGCGCCGTGCGACTGACTGCTCGCGCGCTGGGGAA
GCCGCTCACTGTCCACCACCTCGACCTGATGGCTGGAGAGCATCTGAAGCCGGAGTTCGTGAAGGTAAGGAACTGTTGAG
CATATCCGCCATGCCTACCGGTTGTTTACGGATATATATACGGAAAAAACGATGACGAGGAGGTTGGCAAAGGCCAGTGA
CGACATTTCGATGCCATTTCTGTGCTAACCCAACCAAACTATTATTTTTGTTTAAGCTGCTTAACAATCATATTGACTCG
CCCTACCTGGTGAGCAGGCTGTCCCTCCGGTGCCCGCGCTTCTTGTCTCGGTCCGCGGGTAGACTGTTCTCCACGCCTGT
GTGTAAACGGAACTACACCGAAAACCGTTTCATAATAAGAGCGTGCAACAAATATAATACCACATATAATAAACTGGACT
TGTTTAATACAAGCCTAAACTGTTTTAAGAGATTGCTTTCAAAACAAGAGGGTAATAACATTAACATTAACAGGTAAAAT
TAAAATTAATATTTTATAATATTACTGTACCTATATATATATATATTATTATTTATGTATGTATTCATAAATACTATACT
AAGGTATATATGTAAGTATATAAATTATATATTATGTTATTCAAATCTATAAAACAAATTAATAACTTACAACTAAGTAG
ATTAATATAACTGAGATATTTAAGTTCGAATAATATGTTAAAATGTATTAAGTAATTATAGCTTTTTCTCTGTAACAACG
AAAGTACCAAATTATTGTTTGTGAAAACTTTACTGGCCTATGTACTATTCATTTGATAAGTAACATTATGTATTAAGCAT
GCTGTTTGTTTTCCAAGAAATAAATAAATAAATAAATAAATAAATAAATAAACCTAAGCCTATGTTTCTTCTTCATATCA
GCCAGATTAGCATCAGTCGCTGACTGCTCTGCGTGCGTAGACGCATGACACTCTATGTATTTTCGTGAACCCCACAAAGT
ATATCTCTACAAAGCTCTACTCACTTCTGGTCATTCTGGTGTTATAAATTAGGCTTATTTATATGTTGTCAAATTCCAGA
TCAACCCTCAGCACACGATCCCGACAATAGTTGACGACGGGTTCGCTCTCTGGGAGTCTCGCACCATCATGCGCTACCTC
GTCAACAAGTACGGCAAGGGGTCTTCCCTGTACCCTGAAGAGCCTAAAGCCAGGGCCCTGGTCGACCAGAGATTAGACTT
CGATTTGGGCACGCTTTACGCCAAATACGCAGTTTACTTTGTGAGTACACCTTACTTTGTGAGTACACCTTTACACCTTT
TTTACCTTAAAAAGTACCATCAAAGCTATTAAAACCGCTGGACATAACATACACTTCTAAGAGGTACAATAGTAAACTAC
TGTTAACTGAAAATAGTAATGAGCCTCTTATCATATTACATTCGCTATACCTTGACGGTTTAGATGCGACTCGTTGAAGA
TATTTTGTACCCCTTTGGTGGTGCTGGCTAAATTGAGTCAAAGAACTCAAAGATCTATAACTATTCCCATTTTCAGTACC
CCCAAGTATTCGGCACTGCCCCTGAAAACGCAGAGGACCTGAAGAAGTTGAACGAGGCTCTGGCCCACCTGAACACTTTC
CTGGGAGAGTCCAAGTACGCGGCTGGATCCAACCTCACCATCGCTGACTTTTCCCTGGTAGCCACCATCTCCACCATTGA
TGTCAGCGATATTGTTGACTTGAAGCAGTATCCCAACATTGTCAAGTAAGGTTTTTTAACAATTATCTAATTTAACGGTA
TTAAAAGTATCGTATCATATGATTCTTGTATACATGTGCTGTCGCACTCTGGTTAGTCAGCGATTGTCCCTAAATTTACT
CTGCTTCTACGTCTGCTTGTCAGCGTATCGGCTTAGTAAGCCGAGTGTGTACAGTTTTATACTTATTTTTGCCTTTGCCT
AGTAACGCATAACGGGCTGACAGTTTGCCTTCTGGGCACGCAGCCTAAAACCATGTCTAAGGATGTCCTGGCATTTATGT
ATCGAGCCCCTATAGATGATACTACAGGGGAAGCTGGTGACGGTCTATCAATAAAGTAACCTCTCTACATTATACTGATT
GTATGGAACATTCCAGATGGTACGAGCACCTCCAGAGCTCGGTGGAGGGCTACGAGGAGGAGAACCTGGCTGGACTGGAG
AACTTCCGCTCATTCATCAAGGAGTTCAAAGCGAAGAAGGCCGCAGCCAAGTAG
>PxGSTe1, 1823bp
ATGATGCGGAAGCTACTGTTTAGAAATTCGCCGACAGACCTAGTAAGGTAAAGTATTAATTATTAGATTATACCTAGTTT
TAAAATCTTAATAGGTGCATCCTACGCTATTACTTAGTTAGGTAGGTACCTACATAAAACTTCCATGAGTTATGTTGAAG
TTTATCAACTTACCTACCTACCTCATTGTGCCTATCTGACATCAAATATCCAATGAATAAAGTAAATTGTGTTAATTTGT
ATGTTTCAGATGCAAGTCTATAACATTATATGGGGACGAGATCTCACCGCCAGTGCGCTTTGTTCAGATGACGGCCGATC
TGCTCGGGATCCAGTATAAATTCAAGAAGGTTGACCTTTTCAAACAGGAAAACAAACAAGATTTTTTCAAGAAGGTATGT
TTGTAACTACTTACTCTGAAACCTGATTGAGTACCTAAACTTAGAAGCGAAATTTTAATTGGTTCAAAGAAAATAAAGGA
CACTTTTCTTTTGTATTTCAGATAAACCCTCTCCAGAAAGTGCCAGCCCTCAAAGTCGGTGACACTGTGATCACTGACAG
CCATGCGATAGCCATGTTCCTGTGTGAGAACAGCGATGGCCAGACATTGTACCCCGACGACCCCATCATCAGGCCCATAG
TCCAGCAAATGATGTTTTTCAACAGCTCTACTTTGTTCAATATTGATAGCACTATCTATGTAAGTTCATTTTATGTCACT
CGAGGTATTTTCATTACTAAGGTAGGTAACTAGGTACCTACCTATATCTACTAAAAGCTCAGTGCGTTATCTTACCAAAA
TTACTGTTTCCCTTAATACACATACTTACTTAAGTTATGTATAAATATCAGTTTATCACATATTTTGCTCACTGTAGGAA
CATGATGGTTGATAATGACGGTAGTAATGTTACCGTCGTTTTAAGCACAATATCTTTGTTTACAGAGCAATTTCTTCGCT
GGATCTGAGTCAATAGATGCGAACTTAGTCAAGGATTGGACATTGGCGCTGGACTATTTAGAATATCAACTTCGTAAACA
CGAATGGTTGGCCTACGACAAGGTATAACATAACAGTATTCCCATACATGTAGGTAGGTAAATATACTCTGCCATCGCGC
GAGAGAAAATAGTTAGGTAAGTAAGTACTTACACTTACACAAAACCCATCAATAGAAAACTTTATTGCAGGACTGGAGGG
TCATTACCATAGTTCCCACGCTTATTGGGAAGGAAATATTACAACATATTTAACATCCAAGGACACAGGGCAAATTTAAT
AGTTACCTATCTGTCTTTGAAAAATAGGAATATAAGTAGGTACTTATGCTAAATATGACGAGAGTCATGATTTACTGATT
ACAATTAGTGCGTCATCAAGTCGATTGCAGAGCAAATAGTCATTTTAACTGATTTAAACAATATTATTGAACAATACAGC
GATTATAGTTAACCAAGAAAGTTGGTAATATTTGTTTGGATTTGTCATACCTAATTTTCGTTTCAGACTTGAGTTTGAAA
TACAGCGCTGGGATTCGTTAGTTGTTCAGTAAAACTTTGTTGATGCTTTGGTATGTACTGAACTTGGTCAAGAAATTTAG
CATCATAACATATTCATTATTTGTCCAACAGATGTCGTTGTGCGACCTATGCTGCGGCGCCACAGTTAGCACTCTGCAGC
TATTGATACCTCCGACTGAAAAACACAAGAAAGTCAATCGCTGGATCAAAAGACTTGAAGAAATACCCTGTCACAGTATA
AATAAAATTGGATTGGATAGATTACAATTTTTAATAGATCAAATTAAAGATGTAGCACACTGA
>PxGSTe2, 3497bp
ATGTCGAAGCTGCTGCTATACAAAGTGGACGGTAGCCCCCCTTCCAACTCCATCCTCATGATCGCTCATCTTCTGAACCT
GGACATGGACTACAAGGAGCCCGACCTACTGCGCTTGGAGCACCGCTCGCCTGAGTTTAAAAAGGTACTTAATATCTATC
GATCAACGTGCTCAAGCGTCGCGTGAAAATCTCCCTTTTCAACTCCGTCGTCAAATCGGTTCTGCTGTTCGGTTGTGAAA
CGTGGAGAGTGACTAAGGGATTGATGAACAAACTGCAAGTGTTCGTCAACAAATCCCTGAGATCGATCCTCCGCATCTTC
TGGACGAACACAATAGATCAACAGAGTTGACTAGGGTTTGTCACCGTGGTGAGAGAATTAGCCAGGCAGATTTGTTGCTT
CTTGGTAACTTGATTTAACTGACAAACAGTTCATAAAATAATGCAGTGTTATAATAATAAATGGCTGGAACAACAGGAAA
TGTTATAAATCATTATTTATGTTATCCTTTCAGATCAATCCCATGGGTACGATTCCCGTATTGAAGGATGGTAACTTCGT
TCTTGCTGAAAGGTAAATATACGCTTCATTAGCGTCAACTTTATTGCTATCAATTTCGCAAACCATCAATGTTTGTTTAA
ATAAATACATGTATTAGCTACTTACTAAGCCGACCGACCGACCCAGTAATAGCCACTATCAATGTCAGAAGATAACATTC
TTTAGCCTTGATTACTGTGTATCTATGTATTGATTTACCGATAGTAGTAACTTTAATGATTCAACTTTGATCAATCATTG
GTGATATTTGATCTATATCAGATTCGCGCACCACAGTTTAACTGTGTATGTGTAGGTAAAAAAACTCCCCCAAAACTGCT
AGATAAGTTGTAGGTATATTCAGTAAGTGTTGGAACTCTTACGTATACTTCTATCATAAGCCATCTATGACAGAATTTTA
AATAACATACCTTACTGGCACATCCCTTTCTGCCAGATGCTTCCCATAACCCTCACTCCTACATCTCTTTTTCCCCGCTA
TAACTTGACCAACACACCTTCTCCGCAGCCACTTGATCCTGGGCTAGTAGCTCGGGGCGCATTTAAGACGTGACATAAGT
TTTGCATCGCGCTCACTCACATCGCGCAGCCTCAAGAGCGAGCGCGACGGAGAGCTTTTGTCACGTCTTAAATGCGCCCC
GTAGAGTGCCACCAACTTATCTGTTCCGGTGACGGCTCACGTAAATGTCTAATATTCCTTCATTCTATAAGATTTTAAGT
TTGCAAGTAGTGGTAATTCGCTCTTGTGGTTTCAATAAACCCATGTAATCTATATCAATATATAATTCATAAGTAAATAA
TGAGATATGGATCAATTTAGTTCGCTCTCACCGGAACAGATCAGTTTGTCGGACTGTACTAGCCCTTTTGAAGTACGCTC
TCTCGCTATAACTTGACCAACACATCTTATCCTCCCTCTCCTCCATCTATCTCACTATAACTTGACCAACACACCTCCTC
CGCAGCCACTCGATCCTCAAGTACATAGTGGAGAAGTACGGCGGGCCTCCACGAAGCACTCTCTACCCGAGTCCGGCGTC
CCCCAAGGACGCCCCCCCCCCCCGTGCGCCCGGCGGCCGCGAGCCGCCGTGGACGAGCGCATGCACTTCGACACGGGCGT
GCTGTTCATCAGCCTGTCCAGTGTTGTGGTAAGAAAGAAGAAATATAGAAATCACTACTTGACTCTATGGCGGAGAATTA
CGTACAAATGTCCACCATAGAGTAAGTAATACTAGTCGGTGTCGCCGCTCTGCCCGTTCTGACCGCTGGCGTCGTGAACG
CGTCCAGGCAAAAGTATGCCATTGGTCAAAGCGGGCTTTGCCGCTCGGTCAATCTTGGTCGCTTGGACGCGCTCTGAAAG
ATCTCTTATGGCTTCCTGTGTCTTATAATCAAATAGTCTCGTGAATAAGTATTCCCAAAGAGAGAATGTTATGGCTTCGC
AATCCTTGTGGGATGCCAACGTCTAGAAGTGATAGTATGTATGTTGGCTGTAGAAGATCCAGGAATATATTATGTACCTA
CTTATCCTTGAATCATGTTCCGTCGGAAAACGATATCTACAAAATCGCAGCAAATGACAATCTTTTGCAACAAAATAATC
TACCCTCGTAACGGTGTCGATAACGTTACGGTGTGGTTTAATGTTTACTTGTCGATGCAGATATCTCAACCAGATACAGT
AAGCGCTGCGCTTTTGATCATCAGGGATTCTATTAATTGAAAAGATATAAACTCGAGCGATTCACTATCTTATATTTGCA
TCAATTTTCAATGCCTACCACGTTATCAATTCGCAGAAAGCCAGCATATTCGGCGACCAGCCGGCGGTGACCCCCGAGCA
GCTGGCCAGCATCGAGTCGTCCTACGCCACGCTGGAGCTCTATCTGGAGCGGTCGCGGTTCGTGGCCGCGGACCACCTCA
CGATTGCTGACTTCGGCGTGTTGTCTACTACACTCGCGCTGCGCCACATACTGCCCATTGATGCCAACAAGTTAGTATAA
GTATACGGCCGCACAGGCAGGAGGCTTGCTTAGCGCCTAGCGAGTCACCAAGCTAGTGGAAAAGTAAAACAAACGTTCTA
GAATCTTCGTGAACGGCCGCACTGATACACGCTAAGCGCTCAATGCGACCGGTCGTAAAGATTTGAGAACGTTTGTTTTA
CTAAGCTACTCGCTAAGTGAGTCGCTAGAATCTAGGCTCTAAGCAAGTCTCCTGTCTGTGCGCCCCTAAGGGAGCCTGAG
TTCTGCAATAATAAATAATACTTGGACCCAACTTGTACCCCCAAAACTGCCATGTGTGGTCAGTATGTATAATCGCCAAA
CTTATTGCCGTATTTACCTCTAAACTGCCTATTTGGCAAATATAGCCAATGGAAGTTTTGCGCAATACACAAATACAAAT
AGCCAAGTGGGAAGCAGCATAATGTGTGTACGCTGCAGAACATAATATATGACCAAAACCATGCATACGAAAATCTTCAG
GTTTTCATTGATTCGTTCAAAGCCTCGTCATGATTGATAAAGTTGATTGGGTTGCCAAGGGCGGCTTATATGCTAAATAT
TGCATAGACTTGGCGAATGGATGTCGTCATATGGTCTGTGCAACACGCGGATCGCCGCAGAAAAGTACCCATTCCATCAC
TGGCCAGAGTTCTAGTAGTAGTAGTTACATGTATTGGTAACGAGACTGCAGCTCAATATTTGCTTGCCGGTGTGAATGGT
CTTTCTACCCCCTTTTTCTTCTACCCGATCCCATGTCTTATTTCTGACGCACAATATAATTATTATATTTCTTTCCAGAT
TCCCGAAGATTTCTGCGTGGTTGTCGCAGCTAGAAGAGGAGGCATTCGTTAAAAATGTTGGCGCGCCTAATATGGAAAAG
TTTAAAGCTATCCTGTATTCTTCGTGGGAGCGAAATAAGTCTAAGATGGCTAGATAA
>PxGSTe3, 1699bp
ATGCCACTAATACTGTATGTGAGTGATGCCAGCCCACCAGCCAGGGCGGTATTGATGTTGGCAGAAATACTTCAATTAGA
ATTCGATAAACAATACATCAATCCAGTCTTACGAGAGCAAGATTCACCAGAGATGACCCAGGTATGTCTTGGTGAAATAC
TTGTGCAGTGGGACACCCACCAGCCCACTGGAATGCTGACATAGCTACTGGATGGAGAAAATGATGAGAGATTAATAGCT
ATGGGAAACAGTTTATTCAAAGAGAGATGTTTGCTTTATGATGATTGTTTTTAATTTGCTGTGCCCGACAGGGTCCATAA
AGTTCCTAATTTAATGTATTGAACACCTGTAAATCTTACTTATGGATGCAATAAAAGATTGAGTATTGTGACCTCACATA
GGTCTTAGGTAGGTAGGACCAAGGACTAACCAATGAATTACATAAAACTATTGAAAAAGTTAGCTACTTATAGATTTTAG
AAGTAGAGTACCTAGTTCATGATATCGTCCTACTATTTCTTTGCAGAAAAATCCAATGAGGACTGTGCCTACTTTAGAAG
ATGGAGAATTCTGCCTAGCAGACAGGTACAGTGAGGGGCAGATAAACCTGACCCCCCTCAGAAGCATTGTTAGTGTGAGA
GGGGGGTCAGGTTGCTCTGGATCTGACCGTACAAAGCCTTTATTAAGTTTGTGATAAAAGAACCTAATGCAATAAATTTA
AATCCATGTAATACCTACTTAAAGATCTTGATATTCTGATTACCACCTACTCATATTTTGAAAGCTACAATTTTATATTT
GCTTTATATTTGCAGCCATGCCATAATTTTATACTTAATGGAGAAATATGGACAGAACCATAGAAATCTTTATCCAGAAG
ACCTGAGAGTTCGGTCCACAATACACCAAAGACTGTTCTTTGATTGCAGTATATTATTCCCAAGATTAAGAGCCATCATG
GTGAGTACACAAAACATAGTTAAATATTACTGCTGTAACATCTCAGATATTAGTAGTACCTAACTCTCAAACCAGACCTA
TCTCCTATCTCTGTTTTATTAGTGCTTAAAAGTCACAGTGCTGAATTCAAAACCATGTATTGTGCAACAAGGGGCAATAA
AATTGGCAGACATACTATATTGGACTAATATTAATCCTACTCTTTTCAGGCACCAACATTTTTAGGCAAACTGAGCCAAC
CTTCAGGATCCATGGTGACCAACATAGAGGATGCCTATAGGACATTGGAGGCTTACCTGTCTCAATCCAAGTATTTAGCT
GGTCCAGAGATGACTATAGCTGATATATCTGCTGTGGCAACCGTTTCTGGCTTAGATGGATTGCATCCAATCGATGAAAA
GAGGTGATAGCTTTTTTCAGTACCTCGAGACTTGTAAACAGCTTCATGCTATTATAGTATCTTGAGAAATTATACATTGA
AGCTACATAGCAAATCTCTTGTGCTAGCTATAGATTCCAACTCTTGTATTGCTTTTAGAGGTATACCTACTTTCTCCTGC
ATTAACTTTTTCTGTTTTGTTTATTTCACAGATATCCCAACACTCGAGAATGGTTAGTAAATATGTCTAGAAAAACATTT
TACAGAAAGTGCAATGCACAAGGAAATGAAATGCTGATATCACTACTAAAATCTTCAATGGAAAATAATAAACAAAACGA
TAAAAAAGCTAAATTATGA
>PxGSTe4, 2922bp
ATGGGTCTCACCGTGTACAAGATCGACTGGAGCCCCCCAGCCAGGGCGGTCATCATGACCCTGGAAGCCCTCAACATCAC
TGACGCTGAACTAGTGGATGTCAGTCTGCTGGACGGAAAGCATATGAGCGAGGAATACTTGAAGGTTCGTAGTGTCTGAT
AGTACAATGCATTATTTAAAAAAAATATATTATACACTAACAAGCAATGAAAAATCTCCAGTGACAATAGCACCACATTA
CCTACTCCTAAACGTAAAAGGCTCGTTTACTGACGCTGTCTGCAATAATGAAGGAAATTTAACAGCGTGTCAGCTATTAC
TAGCTAAAAACGTTAATATTTTGATAAAAATCAAAATTAAATGTTTTAAAAAATCTAAATGAAATGTTTTTAAAAAAGGG
GCCATTTGATGTCAACATTTTGTTAGTGGAACTTTTTCATTGCAAGGGAGTGTAATAAGTACTTACTATAGACTAGAACT
AGTTGGTATTTATCGACATAGGCAATGACTCCGATTCCGATAAGAATTGCAATATATCACCAATGTCAGGTATTACTTGT
AGCTGTGTGCAAATATAATACATATTTTATGATAAGGATTCAATGATGTTATTTTAGTGAACTGATTACATCATTATTAC
ATTTCAACACAATGTCAATGTGAATATTTTTTTCACCAAGTAAAAGAAGTGATTTTAAATACCAGCACTCTACACTAACT
TTAAGTTCACATTGACATTCATCGCAGCTTTAATTCATGTTGATTTATTGGTTACTGAAAGTGTGAAGAAATGTCCTGGT
ACAAAATTATTGTTCTGAATTATGAAATAACGTTATGTCAGAATTTAAAAAGATTAAACATTCGAGCACTATAATTTCGT
ACACGGCACGGAAGTAAACGTTTTTATTATCGTGTTTACAAGTTAATACAGTTAATAGAGGTATGGCACAATAGGAAAAC
ATTTTATTTATTGAAGGTCGAAAATGACAAAGCATTTTTTTACAGATGAATCCTCAACATACGGTTCCAGTAATAAAAGA
TGGCGATTTCGTTTTGTGGGACAGGTATGATTACCGTAGTGATAATTATAAACAGACCCATATCCGATACACTGCAGTCA
TGATACAAATGATTTAGAAAACGTTTTAAAAATTCCGCTTAATATTACGCATATTTATTTATATATTTATTCATTTAAAA
AACATACATATTACACACATAAATCCGCCAAACTATAGACACATTGTCTTAAACATAAACATTACCTGCTACATCTACCA
TGTTGCATAGCTTAACCAAACCACACACATGCATAATAAGTAATTTAGTTAAGCTATGCAACATATTAATTAATTTACAT
GTATGTAATTCAAATCAAATCCTGTAACACAAGAACAAGAGTGTAAAAAAAATACTTTATGTTACTTGGCATTAAGTTAA
ACATTGAAAATAAATGCACCTACCATAGGCGTGAAAAATCTAGCAATGCGTTGCGTTGCTTCCCACATACCGGCAGTCAG
AATGTCGCGCAATCCGTAAAAGTGTAACAACTATCATATTTTTTTTGTATATTTCCAGCCACGCGATCTGCGCATACCTC
GTCGACAAGTACGGCAAAGACGACAGTCTGTACCCGAAAGACCTCCAGAAGAGAGCCGTGGTCGACCAGCGCCTGCACTT
CGACACCGGCATCTTGTTCCCTAGCGTGCGAGGCGCCGCGGTATGTGTTGTCTTCTGTATCACCATCATCGTTGTCATCA
GTTTTGTTATCTTTATATCAATATCATCTACTCTAAAATATTTAACAACAGTTGTTGGACCCACCGGATCTTGTTCCTGC
ATCATCGGCATCTTTAACATCAGCTTTGTTAACTTTATCGACAACAATATCATCTACTCTAAAATAATCAGTAACAGGTT
GTTGGACTCATGTTTTTTTTCCACAGAATGTTTTGCTCTGGGAGAAACGTTCGTTGGAGGAAATAATCTACAAACTAAAT
ATTCATGGGTCTATGTTCATGGGTCTTAACTTCTTTCCCTCTACTTTGCCTTTTACTCATTTATGTTTTTGACATGTCTT
AGTAAATGCCTCATCATATTGTATCTAAAACATTTACCATTATTTTCAGGAACCGGTACTGTTTGACTGGGAGCCAACCT
TCAACCCTGAAAAACTGAAAGTCATCCAATCCGGCTATGATTTTCTGGAGAAGTTTTTGGACCACTCATACCTTGCCGGA
GACCACCTCACCATCGCGGACATCTGTGCCGGCGCTACTGTCAGCTCCATGAACGTTATCGTCCCTATTGCAGCTAATAG
GTAAGAATAGAATAGAATACAGGTAGAAAAAAACTTTGTTTTCTTCTTCTTCTTTAATCCCGCTACTCCTCTAAACTTTG
TCTTACACAGTGGAAATTACACAATAGGCCGTAAGGAACATAATTATATAAATCGTCATCATCATCACGGTCTCTGCGAC
TATTACAGACGATTTATTCCTTTTCTGGTGTAAATATATCTAAATCATCGTAAAGACATAAACAGTTATATACATTATAA
TGTCCCTTAAAACAATCGTAATTGGACGAATTTGCTGTGTACGTCACACACGGCATAAAGCCACAATCAGAGATTGATTT
GACACTTATATTTTTGTCTGTGTGGTCCTATTAAATAATTACAAAGAAAAGTAGGTAATTTTTTTCAATCAATCAAATCT
TTCAGAAAATTATTTTATTACATTACGTCTTAGAAGAGCGAAAATACCTAATTAATTATGAATTTTCTATTGCAGATACC
CGAAAATCAGTGCGTGGTTGGATCGTCTCAACAGCATAGAATACTTCTCCAGGATCAATGGGAATGGCATTAAAATTATT
ACTGCTTTGTTTGAGAGTAAACTAAACAAATCAAAGAAGTA
>PxGSTe5, 4863bp
ATGGTCCTTACACTGTACAAGTTGGACGCGAGCCCGCCCGCCCGTGCCGTCATGATGACCCTGGAGGCTCTCGGCATCAG
GGACGTGGAGATGGTGGACGTCAACCTGTTTGAAGGAGCCCAGTTCACCGAAGAGTATGTGAAGGTACGTTTTTAAACAA
AACTGTCAGTTTCATCCTTCTTTTGTACTCTTATATTGTGCTTATATCCCATTCCACGGGGAAAGACATCTGTCAAAACC
CAGGCGCGGATCCAGACCTCAAAATAGGTGATGGGCAAATCAAAAAAGGTGGTTTTGCCTCGCCTTGACGTACTTACTCA
TAGCAGATTTTTTTGTATGTTGATAGTTATCATACTAAAAAGTTACTATTCAACGTAAACAACTACACTGGGCCTTGGAC
CACTTGGGCCCAGGACCCAAATATGTATTATGAAGGCAAAAATTTAAAAAGTTGAATGGATATTTGTTAATCTTTTACGA
CAGAACGAATGTAGATAACTGACACCCTGAACTTAAATTCAGGCTAGTTTTAATTGGGCAATGTCCAGAGGAATAATATT
TAAGGCGAAGCGTAGCAAGCGGGAATAGTTTAGACAAGTGCTAACTTAAGACAAGTGCATTATATCTAAATTACAATCAT
TGTGAATGAAAGTGAATGTTAGTAAGACGAAAGTGATGGTGTTTGGAAGAGGTAACTGAATGTGAGATCACGATCGAGAA
CGAAAGAGTGGAGCAAGTGAATGAGTTTGTATATTTGGGTAGTCTGTTTACGAGGGATGGGAAATGTGAGGGGGATATTG
AAAGAAGAGTGAAAGCGGGAAATAAAGTGAATGGGGCCTTGCACTCCTTCATGAGGAGTCAAAGCGTGTCTCAAAAGGCT
CGTTTGGCTGTTCATGGGGGAGTGTTGGTCCCTACGCTAATGTATGGAAGTGAAAGCTGGGTCTGGCAGAAGAAGAATGA
AAGTAGGGTAAATGCTGTTGAGATGCGCTCTCTAAGAAGTATGTGTGGACTGAAACTGAATGATAGGATAAGGAATAGTA
TTATAAGAGAGCGAGTTGGAGTAAAAGAAGACGTAGTGACCAAAATTGAAAAAGGAATGTTGAGATGGTTTGGTCACATT
GAAAGGATGGATGAAAGAAGACTGACGAAAGAAATTTACTGTGCAGAGATGAATGGTTGTGTCGGTAGAGGACGTCCTAG
GCGAAAGTATGTCGACCAGATAGGCGACATACTCAAGAAGAGCCAAATTAGGAGTTTCCGAAACCGACGTGCGTGTATGA
AGAGACTAATGAATATTGAGGAAGCGAAAGAAGTATGTCAGGATCGTGGCACGTGGAGATCCATAGTCTCTGCCTACCCC
TCTGGGAGACAGGCGTGAGTATATGTATGTATGTATGTATGTATGTAATTCCTGGTTATTCAGCAATAACTCACTCAACG
CGCGATCATTTAAGAAAAATGCTGCAAAATTGGAATTCTAATATTATGTGAAGGATCCTATACCTATCAATAGTTAATTA
CCCCTACAATTTCGTCAAGGGAGGTTTCGGGAAGCTTCGTCACATATTCTCCTCGGCCATTCCTCAGAGCCTGAAAACAA
AAGTCTTCAACCAGTGCGTCCTGCCAGTGATGACGTATGGTGCAGACACGTGGACACTGACGGTAGGACTGGTCCACCGA
TTTAAAGTCACTGAGGGTGCTATGGAGAGAGCTATGCTTGGGGTTTCTCTGGTGGATCGTATCAGAAATGAGGTTATCCG
TCAGAGGACTAAGGTTACTGACATAGCTGTCAAAATATGCAAGCTGAAGGGGCAGTGAGCTGGTCATATCTGCCGAAGAA
CCGATTACCGTTGGGGTAGACGAGTTCTTGAGTGGAGACCACAAACAGGCAAACGCAGCGTGGGACGCCCTCCTGCCCGC
TGGACTGACGACCTTAGACGGGTAGCCAGTAGTGGTTGGATGAGGAAGGCCGAGGACCGAGTGTTGTGCCTATATCCAAC
AGTGGATGATTATGGGCTGATGATGAGATGATGATGACAACCATCAAGAGTTCGTCTTAGTATACCCTTTTTTCAACACC
CTGTAACACAGGACTCGTATAATTTTATTACATAATTATTCACAATCGCGAGCGATGAAAAAGTTATAGCTACAAAATGT
TGATACCAAATTAAAAATTACCTAAGTACACAAATTAAAAAATATATAGAATTTGATCAAAATGTTCACGTTTTCATAAT
AACTGTATCATAAAACTATTTGGCTTATTGAGATCAAACTCATTGAATACGTAAATAGTGACTTTTGCTGTAAGCCGAAA
CGTAGATCGCAGACTCTTGGCATGACCGAAAATTTTATGGTTTTTGAATTCTTATGGAATTCTTTCACAACTAGAAATAC
TCTATCCGGAGGGTTTTCAAGATGGGAAAAAATATTTAGCATATCCTGCAATCATCAGCACCAACATAATTATAAAATAA
CAGCTATACGAAAGTCATAAAATAACGGAATTATTATATTTAAATCCCGTGGTGTGATTTAGCCAGTCAAATTAGGTGAT
GGGCATGCCCATCTTGCCCATATGGGTGGATCCGCGCCTGTCAAAACCCTTATTACATTCGAAAAAGGGTAGTTTTTGTT
TGTGTCTGATGGTTTCCCCGTGAAATGAGATATAGGGTAACTTGCATCAAACTTTTAAACGTATTTAAGGGCCACTTGCA
CCAACATATTAAATATCGATTTAGTATTAATTTATATGTACTGACGTTTCTTAAATCGAGATTTATCACTAAATCTATAT
AGATTTAAGATGTTGGTGTTGGCCGGGCTAAATATACTGCTCACCTGCTTTGACAATAGTAGAGACCCAAAGCAGGTTAT
ATTGACAACAATAGATTTAAATACGTTTAAATATTCAGTGCAAGCACACCTCAGGGTATAAAAGGGATGCTTCCAAAAAA
ATAAATCACAATCGCCACAATACTATGTCCTCGGCCTTCCTCATCCAGCCGCTACCGGCTACTGTAATTTTTTCAGTGGA
AAATTGTTTCTTTGCAAATGTTGTTCAGTTTGACTACCAATGGCGTGGCGCGGTAAAATTTATGGAGGACATTTAACCCT
TGTATTTTTCCGAACATAACCTCTATTTTACAGATGAACCCTCAACATACAATCCCGGCCTTGAAAGACGATGACTTTGC
TATTTGGGACAGGTACACTATTATCCCGTTATCTATACGTAATGAATCTCAACTAAATCACTGTAAATACTCCATAATAG
TAAATGACCGATGTTTTCCATTATCAATAGTTTTTCGAGCACTTTACGCATCGCTATAAACCATGCCACGAGGTAAAGAT
AACCCTTATCAAATCTGTCTGTGATAAAATAATGTACCCTAAAATATTATGTTTATGATAAAAATCTGAATAGGCAACGC
TATTTTGTTGTGGCTAGTATCGTAGTATAATAATATTGTATGATGAAAATGAGATGCTCCATGCTTACTATGCTTATTGT
AAGTTTTTTTCACCGTACGAGTGTTGAAAAGGAAACGCCAATTTATTTATAAATTATATGATGCGGGCGATTTGTCCCTG
TACTTATTTTATAACACGCTCCAATTTCTATCGCCATACCATTTTTTAGTTTTATTTTCAAGTTAACATCAGAAGAGCAC
ATGACGCTATGGACGCAATTAAGACGTGACAAAAGTTCTCCGTCACGCACGCTCTTGAGCCTCAAGAGCGAGCGATGCAA
AACTTTTATCACGTCTTAATTGCGCCTTGTGCTAGCCCTTCAGGCAGTGCAATAATCCAAATATGGTACCATTCCTCCCT
AGCCACGCCATCTGCCCATATCTGGTGAGCAAGTACGGTCAGGACGACAGTCTGTACCCGCAGGATCCGCAACGTCGGGC
CGTCATCGACCAGCGCTTACACTTCGACTCAGGGATCCTATTCCCGAGCTTGCGAGCTACTGTGGTAATTTTTTTGCAAA
CCTTCTGTGTCCCAATGCTGTTAAGTATCTTCCAAGCAACTTGTCTTGTCTTTGTTACTGGCCTGGTCAGTTCCTACAAA
AGGCATTCAGCTACCTTACTACCACTGACACGTTAGCAATTCACAATACATAATCCAATCTGTCAGATCCATACAAGTTA
CGTTAGATTTTTGACAGACAAGTGATACTTTTTGTCAGTCCTTGTTAATTGCAAATTTTCGGTTGTGGTAGCTCCATAGA
ATGCCATTAATTTGAACATTATTTTGAATTCAGGCTCCAGTGCTGTTTCTCGGCGAAAGATCCTTCAAGCCAGAGGGCTT
GCAGGCAATCAAGGCCGGCTACGATTTCCTCGAGAAGTTTCTGGACAAGCCCTACTGCGCCGGGGACCAGCTGTCCATCG
CTGACATCTGCACGTCAGCCACTGTCAGCTCGATGAGTGCTGCGCTGCCGATTGATGCTGACACGTATGTTTATGTTCCT
TTCATCATTATCATTTTTATTGTTATTTTTTCTTTTTAGCATTCTAGTTAGCAGCCAGAATGCCAATTTTTGCAATATAG
TTTTTTTTTTTAATTCAGTTACAAAATCAGCCTCCCACAAAAGTACAGGTCTACACTGTTATTTCATCTACCATCAACAC
TATATCATCTAGTATACTGTATACAGTTACTTGTCGATAAGCTTTTCCTACTTCCGAGGATACTACAATGAGTTAGTCAA
ACTTAATAATATTGATTAATATTTTCAGATACCCAAACATCACAGCATGGTTGGACCGGCTTTCAAAGGAGGAGTTTTAC
ACCAAAGTCAATCTGCCGGGCTTGCAACAATTCTCTGGTGCACTGAAAAGCAAGTTATTGTAA
>PxGSTo1, 2649bp
ATGTCCGAGAAACATCTGCAAACTGGTGAGTTTCACATTCTCTAAACTCGGGCTTCGGCTTAAGATCGACGTCCATTTTT
CAGCCGGGATCAAACCGGCACTTGTAACGGTATTTCCATTTACTTATTTATTATTACCTACATTTTACATAAATGGACAA
ATAAATACGCCATGCCTACATGGCGTGTATTTACAAATACATACAATGTTGTCAGTCAAATTTTCCACACAAATCATATT
CATATTTTTTAAATACTTAAAAAAAAAAAAAAAAAAAAAAAAAAAAACACGCACTCACGCCTTGTACTAATGTACTCCCT
TGCGGGGTAGGCAGAGGTGCATTGCTGCACCCACTTTTCGCCAGAGTGTATGTTAGTCCCAATGTAATAGGGGGCGGGCC
TATTGCCATTTTGCGGGCACATCCAAGACCCGAGAACAAATATCTGTGGTTAAACAAATATCTGCCCCGGCCGGGAATCG
AACCCGGGACCATCGGCTCAGTAGTCAGAGTCACTAACCACTACGCCATTCGGTCGTCAAATTAAAATACTTATTAAAGT
ATAACTTATAACTTTACCATACATTCTGCAGGCGATGCTCTGCCCCCATTTGGTGGAAAGCTCCGGCTCTTTGCCATGAG
ATTCTGTCCGTACGCCGAGCGCAGTGTGCTGGTGCTGAATGCTAAGAACATTCCCTATGACCTGGTCTTCATAAATCTTG
ACCAGAAGCCCGAGTGGATCTTCAACTTCAGCCCTAGGGGTAAGTTTAGTATAACTTCCATAATAGGTATTAAATTTACC
TGTATACTGTTCTAGAGGCTATAGAACTCTCAAATAAGTATTCATAATGTAAGGTCCTTTTAATATTCATTTACCTTAAA
TTCTATGTGTTTGTCATTATAACAGGAAAATGACAAGGATTTTATGATTATGACTCATATTGATTTCATCTGGTTTGTTC
AATTGTATGTTGACCTGATACAATTTTATGGAACTGTATGGGTTCATAAGTTATAACACTTAAACAAGTAATCCAGTAAA
AATTATTACATTCTTATGATCCTGGTCAGAACCTTTCACTGTATTCAGCTTAGCTACAGCCTGAATCAGGGTATGTTTTA
TCATTACAAAAGTCCCCCACTTATTTACATCCTCTAATGCACAGGTGCAGTGCCAGCTCTGGAGTACGAGCAAGGCAAGG
GCATCTTTGACAGCAACGTGATCAACGTGTACTTGGACGAGAAGTACCCGGAGGTGCCGCTGCAGGCTGCCGACCCACTG
CGCAGGGCCCAGGACAAACTCATTGTCGAGAACTTTAGTGCTGTGAGTTATCTATTCAAAAATATTTGAAAATACATATT
TTTTGTAAACTGATTGACTGATGTATGCTAACTAATGCAAAATAATAATTATGGGCATTGCTAGTAAGAGAGGAAGCCCA
AGAAAGACGTGGCTTGGTTGTGTGTAAGAAGATATGAGAGGATAGGGTGAAATGGCCTGACATGACGCACAAAGCCGACC
CTAAATAAGGAAAAGGCTAGGAAGAAGAAGCTAGTAGAGATCTATTGACAGTTGGCAGACATACCTTGTGATAAAGTTTA
CTATTTGTATCATAGTTATCATTTAAAATAAATAGTTGTCTGGTACTTTTATATCATAATCTCAAGAGAATATCAAATAG
TGATGCTTGCTTATCAAATTATATTGTCATGCTGACAAATATACTGATAAAGCATGGACACAAATTATGCAATGTCATAG
AACCCATGATAGCAGATAATGCCTATTTTACTATTAAACTCTAGTTCTATTATTTTTGTTTGTAAGATCTTTGATTTACG
TTATTCTTGTCTAATCTGCAGGCCCAATCAGCTTACTACACCGCAGCATTCAACGCGCAAGCCTTGCAGCCGTCTCATCT
TGAGAACTACCACAAGGGTCTAGAACTACTCCAGAAGGAGCTGGAGACCCGAGGCACCAAGTTCCTGCATGGAGACCAAG
CTGGGCTGGTCGACTACACTCTGTGGCCCTTCCTAGAACGGTTTGAGGCTTTACCGCTACTCGGGAAAAGCGAGTATGCT
ATTGACAAGTCCAAATATGATATTCTGGTTAGTATTTCTTTCAAGGTATCTTTCAAATATAAATAGCTATGTTAATCTGA
CGCAGGATGATGGTGCAGAATATATTCCTAACTACATAAAACTCCAACTTTATTAAAGTACGTAAGTGCCATTAAATGAA
CACATTACATTATTGCATATCTCAACCTTCCTGGCTGATGCATAAAGGCTGCAACCCTTTGAGGCGCTATGTACCCAGAA
CTAGAGCCAATTCCAAAAATTTGTATATATACTGGGTAGGTATATGTATAGCACCTTAAATGCTACCTAATCCCCCTAAA
ATTGTATTTGCTGGACGTAATCCACTTTAGGTTTTCCTATTGAGTATACTCGATCCGTAACCGAATCCTCTTTTCCAGCT
GACCTACATGGAGTCGATGAAGCAAGTACCAGCTGTGAAGACCTACTACCTGTCTGCAGACATGCACGCCAAGTTCACAG
AGTCCCGCGTCAAGGGAGACCCCAACTACAACATGCTAGACTCCAGTGCTGAAGTCTGCTGCTTCCGCCCCAGGAAGAAG
AAGGAATAG
>PxGSTo2, 6717bp
ATGTCTACAAGAGGAATCAAGTTTAATACGAAACACCTTAGGAAGGGTAAGTTAATTTAAAGTTTATCCATACAATAATA
AGTAATATTATTAATTTGTACTTACTTTAAGTACCTACTAATAGTTCAAATTTATACTTTGCTAGTTGACTGAGGTAGTT
TAAACCTTGTCTACTACTCATAAAGTATTTTTGAAGAAGTAAAGTTAATTTAACCAACATGATAATTAATAAACAAGGTT
AACTTAACTAACCACAATAACAACTCAGTGGCGCCATCTAGTGCCAGTTATGCGAACTATTTAACCATAGCGAATAGCTA
ACCATTCGTTTTAATTTTGTTTAGTTCTAATTTTGACCTAAAATGCTTGTTTCTGGATTCCAGGCGACCCACTGCCGCCG
TACAATGGCAAGCTGCGTCTGTACAACATGCGGTACTGCCCTTTCGCGCAGCGCACCGTGCTCGCTCTGAATGCTAAAGA
CATCGACTATGAGGTCGTCAACATCAACCTGTTCGAGAAACCAGAGTGGCTCACCAGCAAGAGCGCTTTCGGTTAGTACT
TTTCACACTTGAAAAACTCAAGCTATGCAGAACTTGAGTGTGGAATGCAGGGCTATCTTACTAAATTATCGTGAAGCAGG
GACTGGCGTTAAGTACCTACGTTAACTGTTAAGTACCGTACGTTGGGTATCCCATTCCAGATAGACAAGCTGAATAATGG
GAAGTAAACCTCTAGACAGGTACTTACCTTACAAAAGAACACATCAGGCCTAGAAGCTATACCGACTCTTCATGTAATTA
TTACTTATACTTACCTCTTTTCACAGGCAAAGTGCCATCCCTAGAGATCAAGGAAGGTCTGTCGATCTACGAGAGTTTGG
TCACAGTGGAGTACCTCGACGAGGTCTATCCGCAGAGACCCTTGCTGCCCAAGGACCCTGTGCAACGAGCTTTAGACAAA
ATCATTGTTGAAGCGTGCACTCCGGTTAGTAATTTAGAAAAAGCAATAGCCACAGGCATACAATAACGGGATCTCTACTA
CCAGGTCACCTAATACCTAGCTGTATACAGGGTGTTGCAAAAAGGGTAGGTATATATATATACTAAGCATACACATAAAC
ATACAAAGTAGGTACAGATCATTACAGGTTGACAGTCTATGTACACAAAGGCGGACTTATCGCCTTAACGCGATTTCTTC
CAGTCTACCTTTATGGTGATATGGTGGTGGTTTTATGGTGCCGATGAAGAAGGTTGAACACCATTGAAGATCGTCTAGAT
CAGGTCGAGAAAGCTAAGGACACCGTAACGGAGTTACAGCTGAAATTAGAAAAAATCGAAACCGATCTCAACATTAAAGA
TCAATGGTCCCGCATGAATAATGTAGAAATAAAGGGTGTTGCTATGGTAAAAAACGAGAATCTTATGGATATCGTGGGTA
CTATAGGAGCACAAATTCAGCATCCAGTCGACAAAAGTCACATCAATTATGTTGCCAGAATCCCGTCACGTGACCCTGAA
AGGTTGAAGTCCATAGTGGTCTGCTTTAACAATCGATACGTCAAAGAGAACTTTGTCGCAGCCGCGAGAGCAGCAGCAGT
GGACGGGCCCCTGAACGCGGGTCGACTCGGACTCCCTGGACAGCATCGCGTATACGTTAACGATCATTTAACTTCGTTAA
ACAAAGTACTGCTTTCCAAAACTAAAGCACTTGCTAAAGATAGGGATTTTCAATTCGTCTGGGTCAAGCATTGCAAAATA
ATGGCCAGGAAAAATACCACATCACCAATAATCAATGTAAAATCAGAGAAAGACCTATCAAAAATAATTTAAGTCCATTA
CTCAATAACTTTATGTGTGAACGTCTGTGCAGCTTGGGAACCACTGGCTGTGACGTAGCATGCTACTATGCGCTGTGCTA
CCCGCGCGACCGGTTCAACTCAGGTAAATTTGCGCTAATTAGTAAAATGAACCTTATTGCTTTTGATTATGGCTTTGATT
TGCTTTGCTTGCTGATTGTTTTAACGTTGATTCTGTCTCATGTTGGTTCAGTTGGTTGCTCACCGCCTTGCTACAATATC
TTCGACATAAACTCATATTACTATGGTTATTGGAAGGATTGCCGATATTACGTTTATAATATACCGTCCAATCAAATGAT
ATGTACTATCGCTGTCACTCTTATATCCCTGGGTATTTATCCCAGGCACGCTAATATTAAATCATACTCATATTATTGTA
AAAACCAAAAATGAATCCATTAAATGTTTATTATCAAAACATCCGTGGCATGAGAACCAAGACTAGTGATTTTTACCGTA
ATGTATGCCTAAACTCCTATGATATTATAGCAATAACGGAGTCGTGGCTTCTAGACAGCATCTCGAATAATGAACTGTTT
GATGAGCGTTATAATGTATGGCGTAGGGATCGAAATTATAGTGTTACAAAACAAAAGTTAGGAGGGGGTGTGTTGCTTGC
TGTACGTAGCGAGTTTTCAGTAGTGGAGCGGCCCGAATGGCGCTCATCAGCCGAGGATATATGGATAACTGTAACCTTAG
GTACCGGCCGATCGCAAATAAAAATGCATATTTGCACCGTCTACATGTGTAAGGAAAATAAAGGAAATTCATTTATTACC
CAATTTTCGAATTTTAGTGCCTCCTTAAATAATATTATATTAAATAATCCTCTTGATAAATTTCTCATATTAGGTGACTT
TAACTTATCGAATGTAAGTTGGTCCAAGCAATTCAACTGCAATGAACTAACGCCGGATGGGCTAGCTGGCGAATATCAAA
TGGAATTCATAGATGTACTTAACTGTTGCAATCTAAAACAATACAATTGTGAAGTTAACAGTAACTCAAAGATACTGGAT
CTAATAATTTCTAACGATAGTATCGCAGTGAGTGCGGCTGCCTATCCGCTTTTACCGGAGGACCCTCATCATGTGTCGCT
GTGTATCTCAGTCCATTTTGCTACCTACTCGGATCTGCCACAAGAAACTAGAACTAAATACATATACTCACGCGGTGATT
ATACATCAATAAGGTCGGAATTGAGTGCAGTTGACTGGCATAAATTATTAGACAAGGATCTTCTGGATGATGCGGTCACC
CAATTCTATTGTAAACTTCACGCATTTCGCGATGCTTACATTCCAAGTAAGGTGTGCCGCCCTAACCACTACCCGCCCTG
GTACAATTCTGCATTAATAAAAGTATTAAAGGAAAAATACAAATGTCATAAAAAGTATAAGACCTATGGCAACCTCTCCG
ACTATGAATCATTTGCCTATCTTCGTACCAGAGCAAAAACATTAGAGCGGGATTGCTACCACGCTTATATTGACAAAATT
GAGTCAAACATACTCCAAAACCCTAGGTCATTTTGGGCATTTGTTAAAAGTAAAAGAGTAAGCAATAATTACCCGAATGC
AATGACATACGGTGCGAGGTGTGCTAGCTCTGGTGATAAAATAGCTGACTTATTTTCTGACTACTTCCACTCGACCTTCT
TGAAAACCTCTTCGAATGCCAACTATTCGACTTATAATGAACATAGCAAATCGGCAGAAATAGGTTCTATATCTATTGAA
AAAACAACGATTTTAAGGCATCTCAAAGGATTAGATCTCAACAAATCCGGCGGGCCTGATGGCATTCACCCGATATTCAT
CGTAGAGTGTGCAGACCAATTGGTGGCACCACTTGAGCTCATATTTAAAAGGTCATTATCTGAAGGTGTAGTCCCCACTA
TATGGAAAACTTCCTTTATAACACCTGTTTTCAAGAAGGGCGACAAAAGTAAAGTTGAACAATATAGGCCTATATCGAAA
CTCTGTTTGTTCGCTAAAATATTCGAAAGGATCGTTTATGATCAAACATATGCTGCACTTCGTACTTCTTTTACTGAGGA
GCAGCATGGTTTCTTAAAAAACAGATCAACAGTATCCAACTTGCTTCTCGCTGCAAATTACATAACCAAAAGCATGGAGG
ATGGCGCCCAAATTGACGTAGTTTACACTGACTACAGCAAGTGCTTCGATCGCATCGATCATAATATACTCATGATGAAA
CTTGCTGTGGCTGGAATACATGGAGATCTTTATAGGTGGTTTAAGTCTTATGTAGATAATCGTAGTCAAGCAGTTGTATT
GCAAGGGTTCACATCAAAATGGACATCTATCCCGTCTGGAGTACCCCAAGGATCCTTATTAGGGCCCCTTATGTTTGTTA
TTTTTATCAACGACATAAATAGTTGCTTTATAAATTCAAAAATTCTACTTTACGCTGACGATATGAAAATACTTAAGCCT
ATTTATGGAATTGATGACGTACGCGACCTACAGTCTGATCTCCTGAGGTTTGAGGAATACTGTGTCAATAATAAACTAGA
CTTGAATGTGGACAAGTGTTATCTCGTATCATTTACTAGAAAGCATACATTAATCGATCAAGGTTACCAGCTGAAGGGCC
GCCCCATTACTAGAGTTAGTGAGGTTTGTGACCTAGGAGTAATATTTGATAGCAAACTAACATTTGAAAAACATGTTAAC
AGCTGCGTTTCAAAGGCATCCAGAGCTCTTGGTTTTATCATTAGAACATCATCCTCCTTCAAATCTCTAAAATCCTTGAA
AATATTATATTGCGCCTTCGTGAGATCTCATTTAGAATACGCTTCGCAAGTCTGGAACCCCAGATATGAGATCTACAAGT
CACGTATCGAGGGAATACAAAAGAAGTTTTTAAGATTTCTAGATTTTAAGGCACGTCAAAGATCGCAAGACTATGAACAT
AGATGTCGAAGATATCACTTTCTCCCACTGCATCGGCGTCGCGACATTAATGACATAGCATATCTAGCAGGGATCGCAAA
TGGCTCAGTCGATTGTCCCCAATTGTTAACCGAGGTGTCACTGTGGGCTCCCTCTAGGGTAAGCAGAAGTAGCAAGACTT
TGTACGTACCGTGGGTGAGCACTCAATACCGACAGAACGAGTATATAATAAGGGCTAGTCACTCATTTAATGAAATCAGC
AATAGCAAGGAACTTGACATTGATCTTTTTTGTACAAAACCATCCGCAATAAGGAAAATAATAACGAAAGACTACTTTAC
CAGCATGGACTAAGCTGTACAGTCGTTTTGGTGATAATGGGCACTTATAGTTTTAGGTTTCATTGTTATTTTTATATCGG
CATATATATAGTATATATACATACTTATAAAGGTTTTTTATAAATTAAGTAACATAATATTAGTGTTAGTGTAAATCGAG
GCAACCAAAGTAGTAACTTAATATATTATTCTTTTTTTCTATACCTGTTATGTCAACGATCTTAGTAAATTGTATGTTAG
TAATTAAGAAGTGAAGATTTGTAATTGGCTTAAAGTTATCTATATAAGTTACATTTACATTCATTTATTGTGCTGTATAT
CTTCCAAATAAAATAAAATAAAAAATAAAAAATAAAAATGTGCAGCATGTTATATCTAAGCCAGAACTGAAATCAGAAAT
TCAAAATTCGTGAAAATATGATTTTCCATAGAAACTTAGTTTAGTTGGTCACGTGACTTTTTACTATGGAAAATGACATT
TTTCACATGCTGGTTTCGGCTTAGTATACCCTTTTTGCAACACCCTGTAGATACTTACCTACCGAGTAGTTTAATTTAGT
TGCTGAGGACTAAATATACTTACTTCTGCTATGCTCCATATCTCAGTTGCTACCACGAATTCTGTGCACAATAACTACTA
TCAATACTTATCTACTACTATTTCCTTTTAAGCATCAGATGAAAATAAATTTTAACAGTCACATCATTATATCCACGGAT
AGCAGGCTAGCTAGCCTTTACACACCAGTAGTAAGTACGTACATACATACAATCCAATATATTCCTTACAATAAACACCT
TACCTCTACATTGCAGATCCAAGGTTTATTCATAAAGCTGATCAAGTTCCCCGAGTCGATCTCAGAGGACACGGTCGCGG
CGTACCACAAGGCACTGCACTTCTTGCAAGAACAACTTCAGTCCCGCGGCACAAGGTTCTTCGGAGGGGACCAGCCTGGG
TTCGTGGACTACATGATCTGGCCGTGGTTCGAGCGGTGCTGCCTTATCAGAGGGTGGAGTCGAGAGTCCAGATCGATGCG
GGCAAGTTTAAGTTATTGGTGAGTTTTGGTTTTTGAATCTTGATGAAGACAGGACTGAAATGGGAGGACTAATAGCATTT
GAATGCTATTTCCTAGCTCTATGTATCAGATCACATAAATTAACTTAAGTCAATATTAATAGCATAAATACTAGACATTG
CAATCCGGGCCGGGTTAAGATCTCCAATATTAGGTAGGTAATCCCTTTAAAGCATATTACAAGTCATCAACTAATGGCAC
GGCATGATCAATAGTTCTTACGTTGCATAGGTAGTTGGTGTTCGCTAGCTGTTGGAGCATAATATCTGCAAATCATTATC
ATTAAATAATGCACGTACTGGATGTAGGCTTATATCTGGTGCCGTCATAATAAGTACTTAGCACAGTAATATGTCATACA
TACCTAATTACTTCTTTCACAGTTGGAGTATTTGCAGAATTTGAAGCAAGATCCTGTTGTGAAGCAATATCTGATTGAAG
ACGAAGTTTTGTTCAAATTCCTGGAACCATACAAGACTGGTGGCGAACCTAACTACGACTTATTGCTGGAAGCCTAG
>PxGSTo3, 6717bp
ATGTCCTTTTATTACCAGGAAAGGCCGGCTGGTGAGTACCTTCTTGTATACTTCAATAATTTAAGCTAGCTATCCAATAA
ATTAATATTTTGTTAAAAAAATGTCAAGCAAAACATAATTATTAATAATAGGACGCTGGTAATCCTTGTGAATTATTTTA
TTAGGTACTTTATTAAACAGTAAAATCAATACAGTAGGTACCTAGGTGGTAAATTTAAAAATTTATAACCACCAATAAAT
TTATTTATATCCACCCTCATTTAAGACAACCATAGGAAACTAGAAACCTAACCTAGAGCTATTTTGAACCTACCCATAGA
AATTAGAAAGTAAACAGCTGATTGATCTCTTATTATTGTATCATCAGCTGTTTGGAATTCGGTTGAGACTCATGATCATG
AGTTTGACACGGAACTATGTATTTAGAATTTACATAGGATAATTAAGTAATATAAAAAAGGAAATGAATGCGCCATTGCA
CGAAATGTAAATGTTTACAGTCTTTATCAGTCTAAAATTGTGGTTATGTTGTGTGTAAACAGCTGTCATATGCAGTGTTG
CTAGCCTTGAGTCAATAATAAACTCCCTCTGAATATCACTTAATATACTTAATTGGTGATTAAAATATTTTATCTACGTT
ATAGATTTTTGTACCTACTCAGACTTAAAAACTAACCTATTTGTTAATTGTTTTATAACATTGACAGTTTGTGATTTTGG
CAGGTTGTAAAATGTACCTAACTAGCTATTTATGAAATTAAATTAGCCGTACCTAACTAGTAACTAGGGCTGACCGTAGT
AACACAGGAACTTACTTATAACATGACATATCGACCAAATTTTTGGAAGGCTAAGACTTTTGAGATCTCTGACTGAAATG
CCTCACTTGTCAAAAGTCTTGACTAGTAGGATACAAGTCTAGAGCCAATTCTTTTTTAAATGGAATATATTATAATATTT
ACCTAAATGTTATGAAACCTTCATAATATCACCAGTAAAAACAATTGTTAGGCATATTAGTGTTCGTGTGGCAACACTGA
TTCTTATGTTTGCGTTTCGCAACTGCAGCTATGTGCACATTTATTTTAGCATTTTGTTTATTCTGTCTGCATCGGTTACC
TTGGCCTAAAAACATAAATGGAGGCATGAATTTTAGCTTGAACTGTGTATGTGGCACATGCATTGAGGAATATGTACTTT
CCCACTATATTAGGTACTTAATACTGTTATTACCTATGGCTTACCTACTCAATTTTTTTAAATAATGGTCCTAATACAGG
AAATTGTATGGACTTCATTTTCATTGGATCTGTTAAATGCTTTGTTGAGGTGGCTGATGATTAATACCTACTTAACTACA
AAAAATATTCATGGGAAATTTATCTTCAAAATGAATACCGTTTTAATATTAAATTTAATTTTAATGAATGACAACAGTTC
ATGGGTAGTTAATGCAATGACATCACGTTATGTTATTTTATTATTATTAGAGAGATGGCGGATGACATCATTAATGTTAA
ATATTTGTTTAAGTTCACACTTTACCAGATAAGTCGGCCTACCTACGTACCTCAATACTCATTTTGGCTTAAAAGTATAG
AATAAGTACTGTAAGAGTTATGAGACTTTAGAGAAAAGTTAGAATGATATAGGTAACTAGGTATTTTTATATAATCCAAT
TCAAATATTCTACATACCTAGAGTCTACCACTATATTTAAGTAGGTAGGTACATATTCCTTCTAGACTCACATGGGCCAA
TCTCATGCGAGCCATAACATAAGGTTTTCCACCCAAAGTTCCCATTTTAATTATTCCGCCAGTGGCAACCATGCACAATC
GCTCTTTATTGGGTTCAAATGTGTGTAATTTGTTATTGTAATCTCATGTTTCAATTTGCTGTTGTAACTATTTAAGTTTC
ATGATGTAAATAATATTGACGTATGGTTTCCAGGGCCAACACCCCCGGGTCCACTGTCCAACAAGCTGCGCCTGTACCAT
GTGGACATGAACCCGTACGGACACCGAGTGCTGCTCATATTGGACGCCAAGAAGGTCCCATACGAGGTCTGCAAGTTGGA
CCCTCTGCGGCTGCCTGAATGGTTCCGAGAGAAAAATCCCAGATGTGAGTGCTATGTCTATAAATTAATTTACCACCACA
TTCTGCTAATTATAACTCGATGCATTGTTGAGATTGTACTTTTGCCACCTTTAATATGGGATAGTATCTTTAGTTAATTT
TGTTTTTGTGTTTTTTCTTTCTAATCTATAAAACATCTGTTTGATCCATACAGTAGTGTTCTTAACCTTGCCTTTTCCTT
ATTAAGGGTCATGTCAAGCCATTTTATTCTATCATCTGTCATATCCTTATCACACTCTCATATTTTCTTGCACACAATCA
AGCCACGTCTTTCCTGTTCTTCCTCTCTTACTTACTTACTAAGTATCTTTGTATCTTTTTCCCCACAGTGAAAATACCCG
TGCTAGAAATACCAACGGACCAAGGAGACAAGTATCTGTTTGAAAGCATAGTCATCTGCGACTACCTAGACGAGCGATAC
ACGCGGAACCCACTGCATTCCCGAGACCCATTCGTGAAGGCTCAGGACCGACTGCTCATTGAGAGGTTTAACGAGGTAAG
CAAGTCAGGATTTTTTAATTTGGTCGGGTTATAATTTATATCTTAAGTAGGTAATCTAATAAAAAGTATATTTTTGAATA
TCAAACGTTCATTTGTTTCAGCTGATCAAGGGCAGTCTAGAATGTTTTGACACAAACTTCGCTTTCGGCAATGAACAGAT
CATACAAACCGTGAATATTTTTGAAAAGGAGCTGGAATCCAGAGGTATTACTATAAATTAATACCGACATCGTTTTTATA
ATAATAAGCTATGCAGAGAGTTTTAATAGCATGAAATTTGATCACGCACACGGGATTTTCCTGCACGCGTTCGTACAAGT
ATTCATTGTAACGTATGGAATACGCACTCGAGAAGCGGTAAAATGGCGTGCTAACCCGCGTGCGCGATGAAATCCGCATG
CTGTTAAAAACAGCCCAGCGGTACACTTTGCTGAACTGCCGCAGTGCCATACCAATTTGGGTACCAGAGATTTGTGGTAA
TGACAAGGTACCAAAGCTCACCTCACTCTTCTGCTCACAGGCACGGTGTACTTCGGCGGAGACAGGCCCGGCATGCTGGA
CTACATGATCTGGCCGTGGATCGAGCGGCTGTACATGCTGCGGTGTCTGAACCCGACCAAGTTTGACGAGAAACGCCACA
TTTTTCCCAACTTTGTGAGTGTAAAAGTCATAAGATTTTATTAATCTATAATCCATATCTAATCCTTCATCATAACAATC
CCTGCTGGGGCACGGGTATCCTTTCAATGAAGGAAAGGTTTAGGGGGTCCACCACGCTGACCTAGTGCGGCTTGGTGAAA
CCCAACACAAGCAAGCTTGTGCTGAGAGAGTTATTGGGTAAGTAGGCAGATGTTTTCAAGCTGCCCGAAGGCTAGACTAG
GCTTAACGACTGTTGCCGAAACCTTTCTCAGCCATCTCCCCCTTTATGTGCGTGATTTTTATAAATTATTATTTTTTCTA
GGCTGATTGGGGTGATCAAATGCAGCTAGATGAAGTTGTCAAAAAGCACGCGAGCTCCCCAGAAGACAACTTTGAGTATT
ACAAAAATGCGCGTGCCCACTCTATGGGCTACTATTTATAG
>PxGSTo4, 750bp
ATGTCTACGAGAGGAATCAAGTTTAACACGAAACACCTAAGAAAAGGTGACCCACTACCTCCCTACAATGGAAAACTTCG
TCTGTACAACATGCGGTACTGTCCCTTTGCTCAGCGCACCGTGCTCGCGCTCAACGCTAAGAACATCGACTATGAAGTGA
TCAACATCAACCTCTTCGACAAACCCGCGTGGCTCACCAGCAAGAGTGCATTCGGCAAAGTACCATCGCTAGAAATTAAG
GAAGGTCTGTCAATCTACGAGAGTTTAGTGACAGTGGAATACATCGATGAAGTGTACCCTCAAAGACCCTTGCTGTCGAA
GGACCCCGTACAAAGAGCTTTGGATAAGATCATTGTTGAAGCGTGCACACCGATTCAGAACCTGTACATCAAACTGATCA
GGTTTCCCAAAACTTTCACAGAGGATACAGTCACAGCGTACAACAAAGCCTTAGAATTCCTTCAAGAACAGCTGAAGATC
CGTGGTACGAAGTTTTTTGGAGGGGCGGAGCCAGGATTCGTGGACTACATGATCTGGCCGTGGTTCGAGCAAGTTCTATC
TTACCAGAAGATAGATTCCAGGGCCAAGATTGACGCGGAAAAGTTCAAGACATTGTTGGATTATTTGCAGCATTTGAAGC
AAGATCCCGTCGTGAAGCAATATTTGATTGAAGAAGACGTTTTGTTTAAATTCCTGGAACCATACAAGACCGGCGGCGAG
CCTAACTACGACTTAATGTTGGATGCATAG
>PxGSTo5, 2200bp
ATGACCGAGAAACATCTACAAACTGGTAAGTCTTTCTTTATTATGTAAGAGGTTTTATTTTAAACTCTCTTCCATCCAAA
GGTTGTCTGGTAGAGATTGCTATGAGCAATGAGGCCGCCTTCTTGTACTGTTTTTATTTTTAAGCTCTATTTTGTATTTT
TTTTTCTATTTTTGGTCCAAACAAATAAGATTGTTGTAGGTAAGTATTAATAACCTATTACAGTTATTTACTTACACGTG
GAAGGGTCTTTCATCGATTTCCTTTCAGCTACTAATAACATTAATAACAAGCAAGCAGGTGGTCGAATTCTCATTGTTAT
GTTCCTCCTTAACAGGAGGAGGGGAGCGATTCTTTTTTAAGTGAATATGAATTCATTATTACATTATTGCCAATCGATCT
TTCTTTTGTAAGTATAGCGTCTTTATATGTACCTAATTAGGAAAGTATACATATACCTGTCTAATGATGGGCTAGTTTCT
TAGCTAGTTTACATTGAGGATTCTGTCACCCACTGAATATTTCAGGAGATGCCCTGCCTCCATATAATGGCAGACTGCGG
CTTTTTGCCATGAGATTCTGTCCATATGCCGGGCGCTGCGTCCTGGTACTGAATGCTAAGAACATTCCCTATGATGTGGT
CTACATCAACCTTACCAAGAAGCCTGAATGGATCTTCAACTTCAGCCCGAAGGGTGAGGTATTTTATACGGTTTAAATGC
TATTCAAAATTATTTAATAATCTTTGATTCTCACTTTTGAAAAAACAGCAAATCGTCATCCTGTACGTTTTTATGGCTTA
CTAGCTGTTCCCGCGCGCTTCGCTTCGCCTTAAAAAGTTTTCCCGTGGGAATTCCGGGATAAAAAGTAGCCTATGTTCTT
TCCCAGGGTCTAGACCGTATGTATGCCAAATTTCATTCAAATCCGTTCAGTAGTTTTGGCGTGAGAGAGTAACAGACAGA
CAGACAGACAGACACAGTTACTTTCGCATTTATAATATTAGTTAGGATAGTGAAAACAATAATCGTATAACGAAAGTTAT
TCAGCTCATGACGAGAAGACGACACCCTCACCCTTCTACTCTATGGCTGTGTAGGTATATGTATATACGTATATACGTAC
CCTAAATAGATATAGGTATTAATTATCCTTATCACTGGACTTTTGGGAGTTTAGAAATAGAGCAAGCTACCTAGGTACTA
TACTTAAGTGACATTTGCACCTACAGGAGCGGTGCCAGCCCTAGAGTACGAACAAGGCAAGGCCCTATTCGACAGCAACG
TGATCAACACGTACTTGGACGAGGAGTACCCGGAGGTCCCGCTGCAGGCCTCCGACCCGCTGCGCAAGGCTGAGGACCAA
CTTGTCGTGGAGAACTTTAATACTGTGAGTATGGGTGTGAGTTTAAGTATATATGCAGTCGTTTGTCGTTTCCCTTAATT
CTTCGCCGTGACCGAGCAATCGTAAACGCACACGAATACCTACACTATCAGAAGGTATAATTATATACCTAGCCTTTGCA
CATGTCTTGTTGGTACAGTAGAAAGTTCATGTGAAGAGGAAGTTGGCCCAGCCACGGTCAGGATATAAAGCACTGTAGGT
ATAACAGCTAGTTAATTGCGTAATTTCTCTAGTTAATGTTTCTAGCCAGTTTTAAAAGTACTTATAAATAAACTAATGCT
GGTATCTAGTCGAGTAAGTGCTTACCTAAAATAACCACATCCTCTGCAATTCTGCAGGTCATAACAGCGTACTTCACAGC
AGCCTACAACCCTCAAGGCTTGCAGCCGTCGCATCCTGAGATCTTCCATCGAGGTCTGGAGCAGCTTCAGAAGGAGCTGG
AGACGCGAGGCACGGAGTTCCTCCATGGAGAAGAAGTGGGCATGGTAGACTACACTCTATGGCCCTTCCTAGAGCGGTTT
AATACTCTACCGCTGGGCAACGCTGAGTTTGCTCTTGACAAGTCTAATTATGAGACTCTGGTTAGTACCTAATACCTACT
ATAGATAAATATATAGACATCCATTTACGGATTCCTAACAGAAATATCTTTTCCAGCTGACCTACATGGAGTCGATGAAG
CAACTACCAGCGGTGATGTCCAATTACCTGCCTCCAGACATATACGCCAAGTTCACCGACTCTTTCGTCACTGGAGACCC
TGACTATAACATGCTCCTTTCTAACGATGAAGGGTGCTGA
>PxGSTs1, 2669bp
ATGGCCAAGAAACTACACTACTTCGACGTTAACGGCATTGGCGAGAGTATCAGGTACATCCTGCACTACGGAGGCCAGAA
GTTTGAAGATGTGAGGTACCAGATCTCTGGATGGCCTGACAAGAAGGTCAAAGATGGTAAGTGTTTTTTTTTATTACCTA
CGTTCATTGTTTATTCATCTGGTATCGCGTTTTGACTGTCAAGGTCGCCTGACCAATTCACTGATAGAACTCAATTCGAG
TCGCGTGAGTCATCCAGTTATTTGTCCATTATATTATTGGGTTGTCCTTGATTCTTGAAAAAACATCTTGTTGTTATGTT
ACGAGTGTTTTGTTTGGGTTCGTGGCGGCTACTAAAACTTGCCGGCAATAATAAATAGACACGTTTTTTGTTATGTTGTA
AAATTATTGTGACTTAAAGAAAGATACATTGTGACTTGTTTTTAGTTTATGATGATACACCCTTACTGTATTGGGCGCTC
TTTGGCTGTGGCCTATTCTATTCTCTGTGGGGGTATAAGTACCTGCACCTGGCTCTCTCGAATGGAACCGTTGTGCATAT
CCCCAAGGTCTAAACTGCCTGTGGCCTATGTCAAGCTGTCTTTCATTCATTACCTGTCTGTCAAATAATGAGTAGGTATG
ATGACCACAATAATGACGGAAGGGCTCGACAAGTTTTAATTTAGAATTCCTATTTCAAATTGAACCGTTAAACATTCCAG
CGCTTCCGTTTGGACAACTTCCCTTGTACGAGGAAGGCGACCGCTCTCTCCACCAATCGCTGGCCATCGCCCGCTACGTC
GCCAGCCAATCAAAGCTGCTCCCCAACGACCTGTGGGAGCAGGCGGTGGTTGACTCTTACGTCATGACCATCTACGACTT
CTGGTTCACAAGTGAGTACCGCCATCCCGTACGATTTATAATCAATATAATGCACTAATCTATATTTAATACTCATAAAA
TATACATGTACGTACACGTATATCCAAAACATGTACGGAATTACCACAAAATCCCTAACCATAGGTAGGTAAAACAGATG
TTATACATTTCTGTAGCATCTGTTAAAATATTGAAACGAAACTTGCATTTTTTTTTGCTGAACTACCGAAATCAGTCACG
AAAATAGCTATGATTGTAAACATAAACTAATTTGAAATCTCAGGTCTAATCAACCTTACCTTCTTTTTCCAGAGGTGATT
CCCTTCGTCAAGGAGACTGACGCGGCCAAGAAGGCCACCCTCAAGAAGGAAATCCTCGACGAGTCCATCCACTTCTTCTT
CTCCAGGTTCGACAAGGTCCTGAAGGAACACAACGGATTCTTCATTGGCAAGGTTGGTTTCTAAAAAGGGTATAAATAAT
ACCTACAATGGCAAGCAATGATAAAATTTCACTTAAAAATTGTTGATATCAAATAATCCAATTTTGTTAGCATTTAATTA
AGAATTTGGTCAAACTATTTACGTTTTTAGTTGGTAATATTCTGAAGCGCTCTGTAAGATATAATTCAAAATTGAAGACA
GCGATATTAAGCTAGCCTTTTTCGTTTATGAGTAATTAGATAGTATTGTCACTGGACTTTTTAATTGCTCGGGAGTGTAT
CAAGTGCTTATGTATTACACAACTCATATAACTTGTAAGTCTCCCCGAGTAATTGGCACTGACCAGGGTGAGACTGCTGC
GACTGATACCTGATCTGACTGGCAATCCTTTAATCACAGTGATACACCCTAGCCTGTAAACTGCCATGTGTTTGTCACCG
ACAGGATAAGAAGAAAATTCACGATCATCAATGGAAGTGATTCAATTTAGTAGGTCATCATTTTAAAGAGTTTCAAATAA
GTATTGTAACGCCTATACTACGTTATCGATAACATCTGATATTATGATAAGGTTAATAATCTATCGATAGATAATATCGT
AAGATAGTTACGTCAAAAACTAGGCCGTAAAAAGATCTTTGCAACTGACAAAAAATTGTACAAGGCAAGAGAATGAGTTT
ATTTTTGACCCCCGACAAAAAGGTGGTGTTACAAGTTTAACGTGTCTGTGGTAGGTAACGTAGCTCCCAAACAGCAGAAC
CGATTTTCTATTTGTTTTTTTTGGATCATAGGTAGTGCTACCCCGAGTATAAGCCATATTTCACCAAAATGTTATTCGAC
TTTTACTATTGAATGCGGACGGTTTTAACGTTGCTTATGTTTTACCTATACAGGGTGTTGCAAAAAGGGTATACTAAGCC
GAAACCTACATGTGCAGCATGTTATATCTAAGCCCGAAACTGAAATCAGAATGAAAAAATTCGCGAAAAAAATATTCATT
TTCCATAGAAACTTTGTTGGTCACGTGACTTTTTACTATGGAAAATATTTTTTTTTTCGCGAATTTCCAAATTTTCATTT
CAGTTTCGGGCTTAGATATATACCATGCTGCACATGTAGGTATCGGCTTAGTATACCAATTTTGCAACACCCTGTATAAA
CTGTTTTCCTATCTCTTCCAGCTGACCTGGGCAGAATTCATCCTGGTCGGCATCATCGAGGCCGGCAACCTGTTCCTCGA
CTACGAGATCGAGAAGAACTACCCGCACGTGAAGGCTGCGGTCCAGAAGGTCCTGACCCTCCCTGGAGTCAAGGAGTACA
TCGCCAAGAGGAAGGTCTACGCGCTTTAA
>PxGSTs2, 8124bp
ATGCCCGTGGTAAAGTTCTACTACTTCCCGATCAAGGCTCTGGGCGAGGGGCCCCGGCTGCTGCTGGCCTACGGGGGACA
GGAGTTCCAGGACATCCGCGTCGACAAGGAGAGCTGGCCCGAGTTCAAGCCCAGTAAGTGTATTCATCAACTAGGTGAAA
TCAAAGTCCCTAAGTACGGTCGCCTGCGCCTAAAAGTATACAGGCGGAGTTTTTAAAATAGCGAGCTCAAGCTCACATGC
TGCTCAAGCACATCCACATTAACACCAGTGCACACATCACACACAACACGTCCCCGGATTTATAACAGATGTAGCTGGTC
CCTTCATCATCAGGGATCGCTATTTTAAAAACTCCGCCTGTACATACTTTTAGGCGCAGGCCACCGTACATACAAATAGA
TTTAAAAAAAAAAACATCTTGGTGACTGCATAGGCAGTAGGCACTAGGCACGCTTGGTACGGGCTTTGCATTTTACAAAA
GATAAAGCAGTTTTGGTCTTTTTCTGTCTGCATAGTAACACGATCTATCAAAAGTTTCATGATAGTTTCCGCTAGAGGCG
TCACTTTGTATGCGTGAAAACGTAAACGTTTATAGTTTCCAACCAACTATCAACCCTGTACTAGACGTACTGTACTAGAT
GTGCTATACTAGACGTACTGTACTAGACACTAGGTCCCTCCATGTTACGCCACGTCCTACGGTCCCGTGCCACACTTATC
CAGTTTGGTCCAGTTACCTTTTTTATGTCGTTGGACCAACGGAAACGGGTTGGTTGCCCTTCCCTTTGGCCTAAGAATAA
ACTAAAGAATATAAAGAAAAAATATAAGATTAGAATAGGCTTCAGTTGCTAGATGTGACTTGTGACCAATAAGATGGCAT
GACGGCATGACACAAATGGAGAATGCGAATTTTTGTATGGAAGGTGTACCTAACTACCCAAGCTGCGTACAGACAGATTT
GAGATATATATATATGTCGCAGGCATCTGGTTTAATCTCCTGTTTGATTGAACCGCTAGCCCGTTCATTGGATGACGCTA
CTCAGTTGAATGACTAAAGAACAACTCGTCAAGTGGTTGACTGTAACGTCCAACGTCTTGACTGAACGTTATTCAGCGAA
GTCGTTAAATGGGATATAGTATAGCAACTTTGTAATGTCTGGTTAGGAACATGACCAGACAAGAGTCAACAAAAAGACTA
TGTTACAAAGCTCTCATCTCACAAATTAACTAAACAATAACAATAAACGTACCTTGATATTGTTGTTCATAATTATCCAG
TTTCAGCACATTTTTTTCTTTGAAACTATCCGCCGGCGGTGTAATAATAGGTAAACCCATGTTGTCACACTATTTTAACA
TAAATAACGCACTTTAAAGCTAATTTATTTGCAAAAAATAACAATACAAGTGCTTTTTGTGTCAGCTGTTCGCTGTTAGA
CGCCATATTTGTTTTATTCACCACCTGACTGATTTTAAGTCCGCTAACTAGTTGGACGTTTTGTGACGCTTGTACAATCA
ACGTTCGGCCTAGTCATACAACTGAATAGCGTCATCCAATGAACGGGCTAGCGGTTCAATCAAACAGGAGATTAAACCAG
ATGCCTGCGACATATATATATATCTAAGTAAAGTAGATTAGGTATAGGATGTTGCAAAAGTTGTGCAATAAGCCGAAAGG
GGGTGACTCAGGGGATCACGTGAATAACTTTTTTTTGTAAGACTTCTGACTAAAAAATTCTGTGCAGCAACACAAATGGT
TTTCGCTAATTTACACCTAATTAGATGACCATAAAGAGGCAAGTTGCGCGAGATGGTATAAGTAGGATGAAAATTTATCA
GTGTTGAAAAAAATTCAATTTACGTGAACCGAGCTGAGATGGAATAAGTACCTACTGTATTGCATCATATTTATTACATT
ACAGACTAGGTACAGTTCACATAGAAACGGTTTACTGTTAGTCTTATCATTTCTTCGAAATATTATCATTATCAGCCCAA
CCCAACAAGAGTCTTCAGTTCAGATAGTAATTTAACTTAAGGTTGTAAAAGATAAACAATAATGCTTCAAGATAATTCAT
TTTCGAATCAACTGGTTCCTTTATACAACATAAGGTATTCCGTTTTAGAGTTATCTCCCTAGAAATTTTAAAAATATATG
TAATTAGTTACTGATATACTTAAGTACATACGAGTAGGACTAGGTCTAAACCCTTCCTTCATTGGAAGGAGACCCGTGCC
CCAGCAGTGGGGACGTGATGGGTTGTGATGATACTTAAGTACAATTTCCTAATTTCCTTTCCTTCCTTATCTAGCCACTT
CAAACGTCAACGTTCTATGAAGTTGAAAACTTAGGGTGCAACTCCATCAGTGAACTTGCAGAAGGCAGGTTGAATTTAAA
AACAGCATTCCATTCATGCTACCTACAATAGTTTAGTATACTTACTTATATTGGATGCGAAGACCTGAAATCGGTAGGGG
TACATTGATATTCGCGCCTCGCGGTTTTCGAGGGGTGGTTTTTGTAATAATTATTGTACAAACTTTTTGTGAAAGTAAAT
AAACATCTAAAAAAAAAAAAAAATTAATTTCACCCTGTATCACCTGACTTGTGCTCCACAATTACCTACATAGGTCACAA
CAACACAACTCTGTCTACCACGGGTAGGGAAGGGGTGGGGTGACATTAGGTGGCCTTGCTACAATAGCTATTTAAGTAAT
GAATATCAAACAACTCTGCAAACAGCCGATGGTCGTCATGTCGTACCATCAATCGATAAAGTGTTTTACTTAGGTAGGTA
GGTAATTTACATTAAATTTACTTACCTACCTATTATAAGTAGGTAGGTAGGGGAGACCGGGGACAAAAGTAACAGTTTGT
AGTTTCTGTCAGGTTTCTCGTTATTAATAACATTTACGATAAAATAAATATAGTCACATAAAACTTTCGTCTATAGTCTA
CAAATATCCTTTATTACTTTACTAAATGCATCCCGAATTTTAGCAATTTTAACGCCTCAAAAAAAAAAGGGAAATCGTTA
CTTTCGACCCCATGGTCAGGGCGAAAGTAACAAGGCGTAGGTCCAAAGTAACAACCCATAAATTCTGCCCAATGTTATAA
ATACGATTCAAAATAAAGAACAAAAAAATCAATCAAATTATATAGTTAAGAAAACTTCTTAAAAAACTATCAAAACTAAA
AAAACTTATAACTTATTGACAAAACCAAAAAAAATCTTAAGATAAACTGTAAATGAGATCCATCATTTAAACTGACTAAC
TGATAAGAAGTAGTTTTATTTGTGCTATAATATACAATATTATGGCACAAATATCTAATCAAAATAACAAAAAATAAAAA
TTTACAATGTGACATGGCAAACTTACCAAAGTAAAACGTTACTTTTGTCCTGCCGCGAGCTGTTACTTTTGTACCCATCC
CCATTTTTGAAATATCAGGCGACATAACTTTAAAACAGCACGTGTTATTCGAAAACAATCTATAACATGCTACAGACAAT
CTTATAATGAATCAATGAGCAAATAGTCATATGGTTCTTGGCATCTTAATTATACGTAAACACTAAATGAATAAACACCA
AAAAACTTACTTTTGGTGTGTAAAATCACGAAATGCTCACTAACACAAACTTGCACCGCGGCTCGGGCGCGGAAAATGAT
AGCATGCGCGGGGGGCAGTGCAAGCTGACAACCAGCGGTCGCGAGCGACGTTTCGGCTATTGGGGAAGTCTACAGAGTCT
TTGTTACTTTCGACCCGCTGTCACTTTTGTCCCCGGTCTCCCCTACTTATACAATTTAATGCAACGGTCAGCAACAGGCG
GACCGCGGTCCGTTTGCGGACCGCGAAAGGTTGAACTTCGGACCGCCAAATATTGTAATGTAGGCATGTCAAGTATAAAT
AAATACGTAATATTTTGAACGACGGCCGAATGGCGTAGTGGTTAGTGACCCTGACTACTGAGCCGAAGGTCCCGGGTTCG
ATTCCCGGCTGGGGCAGATATTTGTATAAACACAGATATTTGTTCTCGGGTCTTGGATGTGCCCGTAAAATGGCAATAGG
CTCGCCCCCTATTACATTGGGACTAACATAACACTGGCGAAAAGTGGGTGCAGCAATGCACCTCTGCCTACCCCGCAAGG
GAGTACAGTAGTACAAGGCGTGAGTGTGTGTGTGTTATTTTGAACCAATCTAACTTAGTACCTACAAAATCTAATTAATC
TGTTTTACAATATCGAGATCGATCAAAAATCGCGCCGCCCGCGCCGTTTAGTCGCCGCGCGCGCTCTTATAGCTTCTCCG
GCGACCATAATAATTATAATAAAGTTTACAAAATTTTTGGCCGATCTTAGCATCGAAATCGCCACAAGGTTCCAAGACTT
TGCAGCTTCTTTGCAGAGATGGGCAAGCTATCTCTGTTTCTTAAGTCACCCTTTGAAGTTGATGCAGCCGCCGAATGGAC
AGATGTGGCTGCCAAGCACAAGTCCTTGCTGCCAAGTTATTTCATCTGCCAAAGGCGTCACTTCAAATGGAAATAATCGA
TCTGCAGAGAATAGGTACATGTCTTTGCAAATATACATTCTGTGTAAAAAGTATCTGAACTGGATCAATAAAACACAAAA
TGTTTGTTATTCATCCAAATTTATGTTATCACCTTCAAAGTATGCTCCTTCAGAATGATACACATACGCCAATCCAATTC
CAATCATCACAACATTTTTTTAAACGCTGTTTCCAGAGTTGTGTTTAGTTCTCGCGGCGAATTTACCTTTTTGTCTTCTA
TCTATACACAACTTTGAAAACAGCGTTTAAAAAAATGTTGTGATGATTGGATAATTTGTTGGCGTATGTGTATCGTTTCA
TAAGGAGCATACTATGAAGGTGATAAAATTAATTTGGACGAATAACAAACATTTTGTGTTTTATTGATCCAGTCCCGATA
CTTTTTACACAGAGTAGTATATTATAAAGGTGTCAAATGAATAATTTTGGGTCAAACATGTCCCAGAAAAATATCAAAAT
TGCAAAAAACTTGCCATCAATTTTGCGACTATGTTTGGTTCAACATACCTACATATACGAAACATATTTTTTAAATGATC
TTTTTAAAAAACAAATATCGTTTGAGATTAACATACGCTCACTTAGAAGACACTCTTCGAATTAATTAGCTGTTCTTCAC
GAGAAGCAAACTATAAAAACCTGTCTTGAGACCGCCGATGCAATTTTTGTCACTAATTTTAATAAGTTATAAATAGCTGA
AAGTACTTAGTTATTGTCAGTTTTTTCTTTCTGGACCTTTTAAAAATTTTCGACCAATATCCGGACTCTACCTAAAACTA
CTTGCCGACCCCTGATTTAATGTATTGATATTTAAATATAAAAATAGTTGCATCGAGATTATCGAGAAGCAATCAAGTCA
AATCACGTAGGTATAGGTATCACTTTTTATACGTTTCGTAAATATTCCAAGTCCAAGGTCGTATAACTAGCTAACAAAAA
GTTGTTGCTAATAACAAGTCATATATTTACTTACTTATAAATGCCATTTCGGATGTGTACCTACGAACAGAAACCTGATT
CTCCTTAGAGAGGCATTGCTACTAAAAGGGGGTCAGGTTTCTTTGCTGCTACTGCCACTGTACCTGCCACAGGTACTTCT
TTCTTCTTCTTGGCATGGTATCCTATGTCCCCCTAGTGGGCAGAGGGCAGACACAACAGTTTTCCACCCCAGTCTGTCTT
TCACCTTTAGGTACACCTTAAAGCCTAGCACGGGGCCCAAGACGCGCACGCCAAGACGTGACAAAAGTTTACATCGCGAG
TCTTCGAGAGCGAATGCGACGGAAAGTTAATTTTTTTATCACGTCTTGCGCCCCGTGCTGGCAATGTAGCACAGGGCGCT
ATTAAGACGTGACAAGAGTTCTTCGATGCAAAACTTTTGTCACGTCTTAAATGCGCCCCGTATTAGCCCTTCTGGGCCTT
CCGTATATACATGTAAGCAATGACAACTCGCTTCCTCCCCAGAGACCAAGTACGGTCAGATGCCGATCCTCGAGATCGAC
GGTAAGCAGTATGCCCAGAGCGCCGCCATCTGCCGCTACCTGGCATCCCGGTACGGCCTCACCGGCGCTGATGCGGAGCA
GAACTTCGAGATCGATGAAGCTGTCGACTTCTTCAACGACATCCGCGCCAGTGAGTACCATTTTATCATAGAAAGAAAGA
AATAAAGAACGACAAACGTTTATTCAGTGCACTGCACACACACCAAATACAAAAAGAAAATGATATAATAGAATACACAA
AAAAACTGAAACCAAGGTACTATTAAGTATAAAAAACTGATAAGTAGATAGACTAACTTTTGCCCTCGAGCTTCGCCTTA
TGAGGTTTTCGGGAATTCCGGGATGAAGAGTAGCCTATGTGTTAATCCAGGGTGTCAGCTAACTCCATATCAAATTTCAT
TAGGTAAAATCGGTTCAGCCGTTTTGTCGTGAAGGAGTAACAAACAAACACACACTCACAAACTTTATTATATTAGTAAG
ATATACTTACTTACTAGCTTTTGCTTTTTTTTTAAAAGTAGCCTACGTGGTATTCCGTAGAATCAGCTTACTAAATGGAA
AATTTCATAGAAAATGGTTCACCCGATTTCCTGATTCTATCGCCCATTGTTGGATATGCCGTATAGGCCTCCTTTTGTTT
ACGCCATCATTATCGCTTCTGGGCGATAACAATGCGTTGCAGAAATAATACAATGCGTGTGTGTTGTATCAACATTCTCA
TTATAACTCGTTCGAATTAACTGTGCACCAGGCCAGCAAGAGCCAGGGGTCACGCCGGGTACGCCACAGCTAAGTAAATA
TGACCTCTGGTTTTTGTCAGTGAGGTGCACAGTTAATTCGCACGAGTAGTACACGTCATCATCAACAAATACCTTCTTCC
GACATTTCCTCTGTCCCTCTCTACTGTTGTTCTGCACTATAACCTTTCTCTCTCCAACCCCTTCCGACATTGCCTCTCGC
TCTGTACTATTGCTCTGTGCTATAACCTCTCCCTCTCAAACCCTCAGAGGCCGCCCAGGTCCACTACGAAGAAGATGAGA
AGGTGAAGGAGAAGCGCCACGAGACCTACAGCCAGACCGTGTACCCGGACCTGCTGGGGAAGCTCCACGACATAGTGCAG
AGGAACAACGGCCACCTGGCCGCCAACAAGGTGAGGTTTCAGGGAATTGATAATTAAAACCGGAAAGGTCCCGGTTTCAT
CCCGGTTTAGATCCCCAGCCGGTGCAGATATTTGTTTAACAAAAGAGATTTGCACTCTGAACCCGTAGCATAAATTTTCA
TCGTGAATCGTGATCGTTTTGTATGAAAATATGAACAACGCCCCAGGCAGTCGGTAGCAGAACTAAAATTTTCATATCAT
GAATTTTACTTCACGTTCACGATGAAAATTTATGCTACGGGTTCAGAGTGCAAATATCTTTTTATATTTATGTGATGTCC
TCTTCGTCGTATCCGACATCAGCGACTCTTTGCTACTCTCTAGTACTCTGAATAGTAACTGGCGAATCCGATAATGTCTT
AAACACCCTGTAAATGCAGTGCAGAGCTGTCCATCATAATAAATAATACGTGTACTAGTCGAAGGTTTTAGGGTGTGCAA
CGTAGCCTTAGCAAGATATCTAGTTGATATTTCCATGAATAATGTATCTGAAGTTACAATCGGTTGCATCCTTGATGATA
TGATTCACCGATGTACACGATAAGAGATAAAAGCTAATCAGCAGAATCGAATGCTCTACTTTAAACAATCTCCGCTTTAA
AATGGTTAATTTTAATGACCTTTTCAGTGGAATCAGAGAGGTCTATTCAAAGATCCCTACAATCGTAATCTGTACCTGCT
TATCCCTAAACCAATTTCAATTTCAATTTTCAGCTGACCTGGGCTGACTTCTACTTCGCGGGCGTGTACGACTACATGAA
GGTCATGCTGAGGAGGCCTGACCTTGACCAGCAGTACCCTGGGTTCGCGAAGGTCTACGAAACCGTCTACAGCCTGCCCA
AGGTCAAGGCATTCGCTGACGCCGCACCCAAAACTGACTTTTGA
>PxGSTt1, 3261bp
ATGTCTCAACCTTCTAGGGCAGTCTATATTCTGTTAAAAAAATCTAACATTAACTTTGAACCAAAATACGTGGATTTACG
GAAAGGTTAGTTTAATTTTTTCAAATATCTTACATATTATTATTTTCTTACTGCCTTTTAGCTTTTACCTTAATTAATAC
CACGGTGCAACCCAAAACCAACTAGTCTAAAATACCCTTACATTTTTGAAATATTTATATGTTACAGGTGTTCACTACAC
TGATGAATATTCCAATAATATTAACAGATTCAAGAAGGTTCCAGTGATTGACCATAATGGATTTATCTTGACTGAAAGGT
AATGACAAACATTATACTTATTGAAGCCCACCCCATAATCTCTACGAGAGATTCTGTCTCGGGTCTCAAAAAAAGTTCTA
AAATTTAATACACATAGGTACATTATAAAACTATATTCAATTTTATAACAGTTAGATATACAGTTTATATTTTTTATTGG
GTAGGTACAATTTAAATCATCACCAAAAAAAATATTTGTATGCTAATAAACTGCACCAAAAAAAATAATTATAACCAAAT
TAATTAAACCAACTCCAAAATCGAAATCCCAAAGAAAAACATTTATGTTCCAAAATAAATAAGCACGCCTCCAAATAATT
GCAAGTTTACAATATATAATCTTTTTAGTCACCAAAACAGATAAATCATCACCAAATCATGTTTCCTATCCAAGGTGCCC
ATCCCCGTCCCCGTCCTTATCTAAACCTGCTGCGGGAGGCCCCCCTCACCCGCGCCCTGCGCGCGCTCAACATTGTAGCG
GAGGGGTTGGATTTGTTTCACTGTTCTCTGGTCGAGTTCAATAGGAATTGTTCATACCTGCTGTGTTATGTTATAAATAA
TAAGATATAGGGTTTAATTTTAACTAAAAACTGTTTGCTTGCCTATCGCATTGGAGTAGCTGTAATGATAGGTTTTAAGT
TATTAAATAAATAAATAAATAAATTCGCATCTCTATCCCCACCCTCATTTGAAGATATAAAGATATAGTAGATACCTACT
ACCTACCTACTAATTATTTAATTGGAATTTATTGGAGGCAGAATTGAATATTTTTTGGTGGACGTTTAAATACAAGCCTT
TTTAATTTATCTTTTTCGTTTACAGTGTTGCCATAATTCGGTACTTGGGCAGAGAGAACGTTCTCCCGGAGGCGCTATTC
CCGAGAGCAGACAAGGTTCTGAACACCCGGCTAGATGAGTTCCTCGAGTGGCAGCATCTCGGCCTCCGCGCTCCGCTGGC
CATGTACTTCAGAGTTGTTGTAAGTGAAAAAAATATATGTATGTATAAGAAAGAATATACATTACAGAAACAACACATAC
ATTTACAACAAAAACTTAAAAAATACATTGTGTGAGTGTTCCTTCCCGATGCTAAATGGGTTCTTGCTTAGCTTCATGCT
ATGGTTGGTATACTAGACTAGCTAGACCACTTTGTCACGGACTGACATACACAAATATACTTATCATTAAAAAAAATAAG
CCCCATAAAATTCACTACACAGTTAGCTATAAGCATGTCTGTGGAGTGCGAATTTTATACCATTCGACTAGTAGCAAGTA
AACGCGAATTTGTATTGCGCGTAGAGTTGCCAACTAGCGGAACCCGAGCTGTCCTACCTCGCACCATTGTTAATTCCCAC
TATAAGCCAGAGTCACAATCTTAAATCCTTTTTCTAAGGGTGTCCACTGTTTGGTACGTAGTTTTTACCCGCGCGGTGGA
GCATTCTTCTAGCGATAACTCGCGACGCACGACGGGCTTCCACTCAACTCATCCATCACCCTGTATACCGCCAGATGTTC
AGTCCAGACTCGGAGAAGATCCCGTCATACCAGAAGCGCATGGAGACAGCTCTGGACGAGTTCAGCACGCTGTGGCTGGG
ACGAGGGAACCAGTACATCCTGGGAGACACAGCGACAGTAGCCGACTTACTAGCCGCTTGTGAGGTGGAACAACCACGTA
AGTGACTTTATAAACTCCCGATGTAAAAAACGAATTTTATATATAGGTAATTGTATCGTGTCTGTTAGCGTGGCGTTTAG
CGTAGCTCCCGAACGGTTGAACCGATTTTCTAATTGTCTTTGTTTGGTCAGAGGTAATCTTACCCCATGAGTTCTCTGCC
ATATTTTTATCAAAATCGACGAAGCTGTTTAAAAGTTCTGGGACTTTTTAGTTTTCAATATCGGGGGTTTTTAACGTTGC
CGTTGGTTAGGTTTCTTACATAATCCCCCCAAAGCTCAACGGCTGATGTTGATGAAAAATAGTTTCTCTCTCAATTTACG
AAAATTACGAAAAGTTTCGTAAATAAAATACCCTGTAAGCAGAATTAACTTCACTGCTGAGAGCACATTCACAAATACAA
ACGAGTATTTCAATATAAAATTTAAAATTTCATTTCAATAGGAAGTTTTACAAAATGTCAGGAAAAATTAGAAATACAAA
ATCGGCTTTGAGTAACTTTGTCGTCGCGTCGCATCGTACTTTGGCGTTGCGTTTTGTTTGTATTTCTATGTTTAATTAAA
TATTGTGAGCTTTTTGAGTAGGTATACATATAATCTACATTTCAATGGGGTGGGAGTTGATGTGTGGCTAGGAGAGAAGA
GTATAGGAGAGGTTTATTTGTGGAAATCCATATGGTAATAAAAAAATGCGCGCCAAGCAAATCAAGCAAGGTTAAATCTT
ATAAGGCGAAGTTTGCAGGAAATAGCTGGTGCTACTATAAGGGAATATCGCCAAAATGGCGTTAGACTGGAATCCGCCGC
AGGGCAGACGGCGCAAAGGGCGACCTGCAATAACTTGGAGGCGATCCATTCTCAGCGACCTCAATGCCGTCGGAATCTCC
TGGGACGAAGCCAAAGAAAGAGCCCAGGACAGGAACGTCTGGAGAAGAACTGTGGAGGCCCTATGCTCCTCGTGGAGTTA
GAGGAATTAATGATGACTATAAAGTAGAGCGTCCTAAAGTCCTTATTAAGTTACATTTTTTTACCTGCGACCGAAAAGAG
TGGTACCTCTTAGGTATACGTTTGTCCAGTGTAGGTATCTTATGACGGTATTAATTCCAGGGATGACCGGATACGACTGC
ACTGCCAACTACCCTGTCATACGGGAGTGGATGGACCGAGTGAGGTCGTACTTCAACCCACATTATGCCGAAGCCAGCTC
CATAGTAGAAAAGATTGCAGCCAAGAGAATCCCTATGAAGAAACCCACAGCTAAGTTGTGA
>PxGSTu1, 2771bp
ATGGTGCTGAAGCTGTACGCGGTGTCGGACGGGCCGCCGTCGCTGTCGGTGCGGCAGACCCCGGCGGCTGTCGGGGCGGC
AGGCCCTGGCGGCGCTGCAGCTGCCCCACGAGCTCGTGTCCGTGAACTACGGCGCCGGCGAGCACCTCACCGAGGGATAT
GCTCAGGTAGGAGCACAGGTACTTGATGTTGTTGTGTGTTTATTGTCACCTTCTGTCAGTTTATTGTCACCTGCACCTAG
TAGTGCTCACGTAGTGCTGTAGTAATAAGCGGCTGACCTGCAGTACCTTCCTCATGCCGAACACGTCGACGGATATGCTG
GTAGGAATACAGGTACTTGCTGTTGTTGTGTCTTTAGTTAGTCTTTGTATTCATCCGGGAGTAAAGAATGTAGAGTGGAC
GCCCGCCCTCTGGACGGAAAGTAGACAGCTGTAGAGGGAGGTTGTATGAAGAATACCGTGGACAAATTGATGTGGTAGTA
ACCTCTTCGTCCAGCAGTAGAAGGCAATTGGCTGATAATGATGAATGAGAAGGTACTTAATCACAATGGCACTAATAGCG
TCATCAAGTCATCAATATAGTCATCATCTAAATAGCCGCTAATGGAACCTTCTTCAAAAATGTAGGAGCTTATTTCATAA
ATTAAGGAATTAACAATCTGCTTGAAGAATCTTTGTACTTACCTATCGTGAACCATTTACGGATTCAAAATGTATTGAAT
TTGACACTTATGAACTTGGTAGTTACTTCCTAAATGTTATTTCGTTTTAATAATAATAGTAAAGTACTTAATATATTTAT
TGCAACTACTTCTGTAAGTTTTACATTGAGTTTTTGACTTCGTGATAGCGCCCCTAAAAATGTTAATTATGTTAACGCTC
TTCTTGACTTTCGTTAATTTGTCTTCGGTACATTAACATTAGTCGTAGTAGCTAGCTGTCATGTCATTCTGTTTGTTGAA
GAAAATTTCATTATAATTTGGAAGTACTTATTATTAAAAACTAATGTTAATGGGTAGGTAATTTTGGAATTAAGTGTGCT
CCAGTAAATTGTGCCTCAATTGCCAATAATTAAATAAACATACAACTTCATCATTGCACCACCCCATTGATTACAGACCT
TTGTATTTATTGTTAACTTTCAGATGAATCCGCAGAAAGAGATTCCTGTTCTAGACGATGACGGGTTTTTCCTCAGTGAA
AGTAATGCTATAATGCAATACTTATGCGACAAATATAAAAGAGACAGCCCTCTCTACCCGACGGAAGCTAAAGCTAGGTA
TTATTTTAATATCATGCTGCGCTGTTAAGTAAGTAATAGATTCTATTAGTACTGTAGATCTATGCATATTAATGAACTTG
TTACTTTGCAGAGCAATAATTAACCAAAGAATGTGTTTTAACTTGGCATCGTACTACGCTAATATATCTGCCTATACGGT
GAGTACCTAGGTAGGTAGGTACCTACCTCTAATTACTTAAGCAACAGTTTTGTTTAACTTAACTGACTATAAACAATCCA
TCCATCCGTTGGAATGGTGGCGTGGCGCCGTGTTCGAAATGAACTGGCGTGACATATTATATTGCACACCCTGGGCACTG
CACCTGCAAGTCCTGCAACGCATCTGACTGCCTAATCCTTACACCGCGATGACAAACCCTAGCTAGCCCAGCTGTAGTGT
TTACCACCAACAAGCTAAGAATAATTTAGTGGTAATTAGGTAAGTAAGTAATTGAATCCTTTAAAAATTATAAGTACTTA
CTTATAAAATAATCGCTTCATGCAGCTGGCGCCAATATTCTTCGACTACGAGCGGTCGTCGCTGGGGCTGAAGAAGGTGC
ACCTGGTGCTGGAGGGGTTCGACACGGNNNNNNNCCGGAGGGTGTCGCCCCGTACCCGGGGGGGCTGGGCGCGCGCCACG
CCGCCGCCGACCACCTCACCATCGCCGACTTCCCGCTCGTCAACTCCACCATGACGCTGGAGGCCATCAATGTCGACTTC
TCCAAGTATGAGAGGGTGAGTCTTTAGCTTTGTTAGGTTGGTATACTCGCTCGAGTACTATGTCTATGTACTACCCTTTA
TTGAGCGGTTAAACTACCATAGAACCGATACTGAAACTTCTGTTTTAATTTACATTCGCAGCCAATCATAATAGGTACGA
ATATTAAACTTATTTCAATGATAGAAAATTTTATCAGTGATCTGGACTAGGAGTACCGATTACATTACTTAGGTAAACAA
TGCAATGTTCTGCTTATAAATATTATCTTTATTATCTAGTATCGATTATTTCACTAAATGTTTACCAAAGTACTAAAGAG
CAACGTCATTGTCGAATATATGCGACCTCGTATGCTATCGGGATTGGCTTAGGGCAGTTAAGCCACATTTGTATTTGTAC
CATTAGGTCTCTCTCTTATCGTAGCCAGAGAAATGATAAAAATGTACTTACTTAGCTTTAGCTTATTTTCGTTAAGTGCT
TCTGGCTCGATCTCTGACAAAAGAAAAAAGGCTAAAGTAAAACAACTTGTTCCTGACTACACACTAAATAAACAGTATTA
GGTACCTACTTATATTAAAATTGTAAATAAAAAAGTGTATAACAAATATATTTTATTTATTCAGGTTCATAAATGGTACA
ATGACTTCAAGAGGAATTACCCTGACTTGTGGAAGATTTCTGAAGATGCCATGAAGGAACTGAAACAGTTTTCTGCTCAC
CCTCCAGATTTATCCAATTTAAATCATCCCTTCCACCCAATTAGGCATTGA
>PxGSTu2, 963bp
ATGTCAGGCATAAAACTTTATCACTTCGGCGTGAGTGGTCCTTCAAGAGGGGCACTTTTAGCCGCTAGAGCTCTTGGGGT
ACCGATAGAAGTAGAGCAAGTGGATCTTTTTAAAAAGGAGCAACTAAAGGGCCGTATATCTGAGATAAACCCCCAGCATT
GCGTGCCTACGTTGGACGACAACGGGTTTGTGCTGTGGGAGAGCCGCGCTATCGCCTGCTACTTGGCTGATAAGTATGGC
AAAGATGACCAGCTTTACCCTCGGGATCTCCAGAGGCGCGCGCTCGTCAACCAGCGGTTGTACTTCGATAGCTCTTCTTT
GTATGTTAAGATAAGAGCCATTTGTGTAAGTAGCATATATTATCTGACTACCTGTACCTACTATGTGGTAGTCAATAGTC
ATCCAATGTTTTTAAAATTTTCTTATTTGTATTTTTATTTTCAGTTCCCGATTCTATTTCTCGGTGTTAAAGAGATAGTG
CCATCATTGAAAGACGACTTGAATGCCACTCTAGCATTCTTGGAACAGTTCCTTACTGGTAGCAAATGGGTGGCCGGGGA
TAACTACACTATTGCTGACACCTCCATCTATGCTTCCTTGTCTAGCATACTGGTAAGACCACAGAACTATATCGATAATA
GTTCTGAAGACCATCATTATATTTATAGCATACAACTTAATAAATTTTAAATGTAATAATATCTATGTAGGTACAATCCA
TTCCTCACAATCTCAGATATTATAACAAATCATAGACCTTTTTAAGTAACTACTATGCAGTATTAAGGTATATACTTGAT
TTACTTAATGATATTCTTGATGTTTCAGGCAGTTGGCTGGGATATTTCAAGTTTCCCCAATATCCAGCGGTGGGTGAAAG
ACTGTGCCATATTACCTGGCTTTGAAGAGAACCAAGAGGGTGCCAAACTCTTCGGAGAAGCCGTAAAGAAGAATCTTCAA
TGA
>PxGSTz1, 2450bp
ATGGCTAAGGTAAGCTTCCGCTTGTTTATTTATTTTATTTATACTAAATTAAATAGATTTACATACTTGTTCAGTCTAGT
TATCAGGGAAACCTGTTTATTTAAATATTCTCTTGGTATTTTCCTCCCAAGGCTAGCAGTTGCTACTCTAAAACAGTAGA
AATAATTTCGCTTAATTTCAGTCGGTTTTATCAATTATTATGGGTGATATTGTAGAAAAAGTAAGTATATCTGAATAAAA
TCATTTTAATAATTCATTTCATTGTTATATACGATAGTGTTATAACCAGAAACCATTCTCACTAGATATAGCTAACTACC
AACACTGACTTCTTGAAGAATTCATTTTATTAAATATATTATAGCATCAGTACCTACCATTTGAGATAGTAGAGCTAACA
AAAAATATATATATAAATATTTTTCATGATAAGAAGCACTACTCATGTATTTTTACAATAACTAAGTATTTTACAGTAAG
TAAAAGCTACAGAAAATGCCACACATAACTTTTTTTTTTCCTTCCAGCCGGTGCTCTACTCCTACTGGCGCAGCTCGTGC
TCGTGGCGGGTGCGCATCGCGCTCAACCTCAAGGAGATCCCGTACGACATCAAGGCCGTCAGCCTGATCAAGGGCGGCGG
CGAGCAACACTGCAACGAGTACCGGGAAGTCAACCCCATGGAGCAAGTGCCGTCTTTGTGCATTGGTGAGGACTGTTTCA
AATTAATTAACAGTAAATATTATTACTTCATGGAGCAATCATGATGAGGCTACAATATCCTGATGAGGAGGTTTCTACAA
TACAGAGGTCTGCCCCTGTATTCTGTAACTTATTGCTCATGAGAAATCAATGATAATTGGAATCAACTTGGATTCTAATT
AACCAACTTAATTATTTATCCTAGTGGTGCAAATTAAGGAGACCTCAATGTGTTCTCTGTAGTTATAGGATCTCAATTAT
TAATAATAGAGAAAACATACTCATTTGTCTTTGTATTTATTTCAGATGGGCACACCCTCATAGAGTCACTAAGCATACTG
CATTATTTAGAAGAGACCAGACCTCAAAGACCACTGATGCCTCAAGACTGCTACAAGCGGGCCAAAGTTAGAGAGATATG
TGAGGTAAGCACTCTTGCTTATATCACTATCCAGCCTCTGAATGTGTCAAACTCACTCTACTTGTGGTTTTGAACCACCA
GCTTTTTGATCTTTTCTTCACTTACTTACCACTCTTTTATCTACCGCAATCTCAATCAAAGCTCTTCCAACCCCCACAGG
TGATAAGCTCCGGCATCCAGCCGCTCCAAAACCTGGTCGTCCTAATCTACGTAGGAGAAGAGAAGAAGAAAGAATGGGCT
GCGCACTGGATGACGCGTGGTTTCCGCGCCGTGGAGCGCCTGCTGTCGGGCTCGGCCGGCAAGTACTGCGTGGGCGACGA
GATCACGCTGGCAGATTGCTGCCTCGTGCCGCAGGTCTTCAACGCTAGGAGGTACGGGTTCTATACTAATATCCTACTCT
AGGCAGTCAGTGACCGCTAAACTAACAGCCATCGCATCCTTTCAACACGGTGACAAATCTTTTGTATTTAAGCTTTAGTT
TGTCACCCACACGCTGAATAAGCTAGAAAAGCATTTCTGCCAATGTCCAACATAATGTTTTTTCGAGTATGGAATCTGCG
GGTAGATGGACACTAGCTGGTGACAGCTATTATGATAATATCCTCTTATAGGAATTAAGTCGGATCCATTCAACTATTTA
TGTTAATCCCAAAGTAATAGGGAATGGGCTTTTCACCATGCCTACTTTAATATGTCTCTCTACCACCAGACATCTACTCC
AAGCTCGGATAATAAAAGCAGATTTTGATCGCTTTGTTCAGTCCCTTCTCCCCCGCGACAGAAGGTGCAACTCGACTACA
AGAGCTCCGCGTTTTTAATTAAGTAATTAAAGTTGTAAAATGGCCACAAAGGCGATTTAAGGTTTTGTGAAAGTTCTGCA
GAATTTTATCGAATCTCTGTGTACCAAAGTTAGTGCCTTAGAAGCCACTGTCAGTGCCCAAAATGACATTATTGCTAAGC
TTAGCACTACTAACGTCGCGCATCGCCGGGTACCCGCACATCTATTACAACAACGAACAACCCACAACTGCACAACACGT
AGCAACAACGGACAAACCGCCAGAGCTGCAGCGCCCCGTCCGCCAGGCGCGTTTAGAGGGGATGGAATCATTTATTTCAG
TCATATTCATACTATTTATATGCTCTAATCGCCGTCATACCATTCACTCAACCATAAACCACCACTTCTATACTTATCCC
CAGATTCCACGTAGACCTGCGCCCGTTCCCCATCATCCTGCGCATAGACCGCGAGCTGGAGCACCACCCGGCGTTCCGCG
CGGCGCACCCGTCCACGCAGCCCGACTGCCCGCCCGAAGCCGCCAAGTGA
>PxGSTz2, 15681bp
ATGGTAAGTTGCTGAATTACCTACCATTAACTACTTATACTGTTAAAACTTTTTTGTACCTATCTAATTATTTATTATCT
ATCTACCTTACTAACAAGAAAGAGGCCAATTTTGTTTAATTCTTGGTTTAAAACATAACCTCTAAAAACGAATTAACAAA
AATACTTTATATTAAAAGAACCTGAAAGTACCTCCCTAACGGTACGAAAGCATGATATTTTCTAGTTATCTGATCTTGTT
ATCTGAAGCTAATAAAATATGGTACTAATACCTAAAAGTAAGGTTGTTGTTGTTAACAATTTATTTCAGTGTCTGTAATC
AAGACGAAATATGTAAGGCACATGTTAAAACTATCTCCATTGCTAGGTGTACACATTAGGCGTATGTGCCATACCTACTC
AACTCTAGGCGTTGTCGCCAATCGAAGTCGGTTATTTTTTTTTTATTCTGGGACCGTAGTCCTCGCCACCACTACTGCTG
AAGTCTGATAGCCGCGGCGCTGCACTCATAAGTAGTAAATATCAGATAAGTGTGTTTAGGTCCCGCTTTTGCCGTCAGAC
TTCAGCATAGAGCAATGCGCACTCAAGTCTACCCTACTTCAGTGGTGGCGAGGATTCTAGGTAAGAGTCCACCTATCGGA
ATCGTACACTCAATGTTTTCAGAAACGGCGTCGGTAATGCCGATGAAATGGACGCACTTGTGTGAATTTCATCGGCGTAT
GATGCCGAAAGGACGGCGTGGACCGGCCAGTCTGCACGCGAACAGCACCACGTCGCTCTGAACTTGCTGCACGGTTTTAT
ACATTTTACCGTCCGACGCGGACGTCCGCTTAGGTCATCCGCATCGCACTGAACAGGCCCCAAAAATCCAATTTGACAGT
CCGTGCTCCCTCCTCCCCCTCCACCCCGCAGGCGTCGCCAGCGGTCCTGCACGGGTTCTTCGCCTCATCCTGCACGTGGC
GGGTGCGCGCGGCGCTGGTGCTGAAGAGCATCCCCTTCGAGGAGCGCCACGTGGACATCGTGCAGCTGAAGACGCACCTC
TCCGACCAGTACCAGGCGGTGCACCCCGCGCAGAAGGTTCCCGCGCTTGAGATCGGTAACACTATTTTGTTCTCTGAATA
AACCTCTAGTATTGTGAGGTTACCACCACCGAACATGAGCAGCGTCGCTCACTTGTCAAATCTGACGTAACTTGTATGGA
TCTGACAGATGTTTGACAGGTGTGTCGGTCGTTGGTTGTACGGTAGCTGCACTTGGCTCTCTCGAACGGGACCGTTGTGC
ATAATATCCTCATAAGGTCAATAATCTGCATTGCTATTAGGGCATGCAATACCGCAATACCGGTATTGGTAATACCGGTA
TTAGGGACAAAATTCACGCTTTTTTCAATACCGGTATTGAAAGTTAATACCGGTATTGAAGTAATACCGGAATCGGACTT
TTTTAGACTATAATAAAGCGATTAAGATATAGTATTCCTATGTACTGTGAAAGCGCACTTGTTTCCAACCGTTTGATGCA
GTTTTCGGCCGTTTGATATCTACTGTTGTCCATGCGTAAACGGACACTGGATGTAAAAATAATAATTTATTGTAAAATTT
AAACTCTAATACTCAATTCTCGTAAAAATCTATTACAAAATACTGAATTTCATTGCTTTTCTCGTTTTATTTTGACCTAT
ACGACCTTTAATCACAATATATGCCATTTATTACAAGGAAATCTAATACCGGTATTAATACCGGGATCCCGGTATTGAGT
TGCAATACCGGAACTCAATACCGGTATTGAAAATAGTTCCGGTATTGCATGCCCTAATTGCTATATACATAAATCTGGAC
CATTCTCCAAGCTGATCCACTGTGAGTTGGTTGATTCACGCGTCTAGATCTACATGTACAGGTTTCCTTACGATGTCTTT
TACCTTCCAGCGTAAGGCTTGTTGGCACCGAAATAGCATTTTGTTTCTCGACAGTCATGCACCCATCATACAGTAAAGTA
ATTAAAATTAATTCTTGTTCTCGTTAATCGAGTAGATCGCGCAGTACTTAGTTCACAAAGTCTATTAATCACTCCGCCAT
ACTTAGTCTGCAAACTGTTAAAGACGCTGAAGTCGTAAAATATGCATTGCGCATAGTTAGATCAATTAGCTGACAACATC
GCTCCAGTTGATGAAGCGACGGTTCTGCACAGGGCACTGCACTAGCATGGCAATATAGCACGCTTAAGGACGCGTTTTCA
AAAATCTTCTCTTCGATTTTAGGTATTGAGTCGTACTACTACATACGCACGGCTCTCACACACACAGTGGCATTATGCAA
ATCGTGAAATGAGAATGAGTATACTAAAATAACTTGATCATTTTAGTATTTGGTTATATTTTCGTAAACTACAATCTATA
ATCAAAAGGTTCTTGTCTCTCGAGGGTCTGATGAGAAGCAGGAACAGGGCGACTGGATCTCAATGATGGCAATAGCTAAG
NNNNNNNNNNNNNNNNNNNNNNNNNNNNNNNNNNNNNNNNNNNNNNNNNNNNNNNNNNNNNNNNNNNNNNNNNNNNNNNN
NNNNNNNNNNNNNNNNNNNNNNNNNNNNNNNNNNNNNNNNNNNNNNNNNNNNNNNNNNNNNNNNNNNNNNNNNNNNNNNN
NNNNNNNNNNNNNNNNNNNNNNNNNNNNNNNNNNNNNNNNNNNNNNNNNNNNNNNNNNNNNNNNNNNNNNNNNNNNNNNN
NNNNNNNNNNNNNNNNNNNNNNNNNNNNNNNNNNNNNNNNNNNNNNNNNNNNNNNNNNNNNNNNNNNNNNNNNNNNNNNN
NNNNNNNNNNNNNNNNNNNNNNNNNNNAAATAGCTAAGAACATCGAGATTGAGCTCATTCATTTAGTCTCAGGGTGCTGG
TTTCAGGTGCGGTCTGGTGAGGGTCTGATGAGGAGCAGGAACATGGCGACTGGATCTCAATGATGGCAATAGCTAGGAAC
ATCGAGATTGGGCTCGTTCATTTAGTCTCAGGGTGTTGGTTTCAGGTGCGGTCTGGTGAGGGTCTGATGAGGAGCAGGAA
CATGGCGACTGGATCTCAATGATGGCAATAGCTAGGAACATCGAGATTGGGCTCATTCATTTAGTCTCAGGGTGCTGGTT
TCAGGTGCGATCATGTTAAACGTGGAGTTCAGTCCAGCCTTTTCTTCATTTACAATTTTAATATAACTTAAGTTACAATC
AAACATTGAACTGTGGCTCCCAATATCTTGCAACTGTTTGAAGAAGTATTCTATTTCTACAACTCTTCTCCCTTGAATAT
GAAAAGACCTTATCTCTTTTTCGTTGACATCCTAAAAGAAAATAAAAAAATATGAAAATTGTATTTATAGTAAATCAATA
GTTTTAAAAATAGTTACATAAATATATTTACATAAGATATTTCATAGCTAACTTTAGATGAACAAGGTTCATCCGGAGGT
TTTATTTTATTTGTTTCTTGGTTGTTCTCTTTTTCGTCGAAATTCTGAAAGAGTACAAAGAATATTAAATTTAATGCTAC
AGAAAATATTAAAACGTTGGTAAGTAGGTATTTTAATTAAAATATAGTAATATACGTTAGTGTCTCCAGATAAACAAAGT
TGTTCCTGAATATCTATTTCATCAGACTGGGTGTTTTTTTGGTTACTCGCGATTATGACCCTGAAACATGAAAATGACTA
TTAGTTTTGATATAAATACAAGTAAATATGCCTATGTGGTATACTAGTGAATCGACACGTACGTTCTACGTATTTGCGCA
TTACGTCTATTTGCATTAATCATTTTTCGAGTTACTCCAAACTTCTTATACCGTCCCATCTTAAACAAAAAAAAAATATT
AGTAAAGAAAATGTCAAAAAGCAAGAAGGGTTCCAGCTAGTAGCAGTCTCCGAAGTCCATCATCATGTCAGTTCAGTCAG
TCCGGTGGGAAGTACTCATCACAAGAAACACTACGAGCCCAAACACGACATATCTACGTATACCCACCTATGAGTTCCAG
TAGCAGTCTCCGGAGTTCATCATCAGGTCAGTTCAGTCAGTCCGGTGGGAAGTACTCATCACAAGAAACACTACGAGCCC
GAACACGACATATCTACGTCTCCCCGCCTATGAGTTCCAGTAGCAGTCACCGGATTCCATCATCAGGTCAGTTCAGTCAG
TCCGGTGGGACGTTTTCATCACAAGAAACACTACGAGCCCGAACACGACATATCTACGTCTCCCCGCCTATGAGTTCCAG
TAGCAGTCACCGGATTCCATCATCAGGTCAGTTCAGTCAGTCCGGTGGGACGTTTTCATCACAAGAAACACTACGAGCCC
GAACACGACATATCTACGTCTCCCCGCCTATGAGTTCCAGTAGCAGTCACCGGATTCCATCATCAGGTCAGTTCAGTCAG
TCCGGTGGGAAGTACTCATCACAAGAAACACTACGAGCCCAAACACGACATATCTACGTCTACCCACCTATGAGTTCCAG
TAGCAGTCTCCGAAATCCATCATCTGGTCAGTAAAATAAAAATACAACAATATCGAGTCGGGTAAAAAAAGTACGGAAAT
AGGTAGGTAGGTACTTACATTTTTCGTAATCAATGAAGATTCAAGTCTCAAAATCCATCATCTGGTCAGTAACATAAAAA
TACAACAATATCGAGTCGGGTAAAAAAAGTACGGAAATAGGTAGGTAGGTACTTACATTTTTCGTAATCAATGAAGATTC
AAGTCTCAAGAGCAAGGAAATAACTATTCGTATCTGTACAGCGATGTTTTCACTTTGAGCGGCGGAGAAAAACCGACACA
GGTCCACCCACAAAGGCGCCGTGGCGCAGACTGTAGAACTGTGTCAATAGTGAACGATTCGTTCATTCGACCCGGAACAT
GTAAAAGTATTGATGATTGCAATCGTTCGTTTTTAAAGTACCGGTTCTTCAATCATGTTGGTCTTTGCCTATGCTTATTA
TTGATTGAAATAATGATTGTATAGAACGAACGAATGATGAGGTAATTGATTGAAGTTAACTTAGCAACATATATTTTTTT
AAATGAACGATTGATGTGGCAATCTATTGAAGTGAACTTAGCGTTTTTTTTTTAATTATACACATGACAGCCTAGGCTAT
GGAGCCTACTATTAGTCCAACTAAATAAAAACCATGATGAAGCAAACATCCTATATTAATAAATACGAATATCCAAGTAT
CGAGAGAATCAGTTCTAAAAATGCATGCAATCATACATTTATTTATTTATTTATATTTATTTATAAACACTTTATTGTAC
ATTATAAAGTTACAATTAATAAAAGGTGAAGAACATCAGTATGAATATTTTTAAAGATGTGCGAGAGAGAAAATAACAAG
AAACTTTCTTCTTTTTTCTTATTGAATGACCACAGGCAAGAAAGAACAGTATGGAACGAACGATCTTATCAATGAAACGA
TTATGGAGCGGGCGGTTCCATAGAGTATATTTTTCGTCGGTTCGTTCAAACGAACGAACGATTGATATGACCCGGGTCAC
TTCATCAATCAATACTTGAACGAACGAATCACTGAGAATGAACGATTGACACAGGTCTAGCAGACTGATTTGATTTTTGA
AAATTCATTGTAACAGTACGGGATAAGACAGTTGAAAAATGAACCCTATTACTTGCCGCTAAAGAATTACGAAGACCACG
AAAATCGTGTTTTTTTTTAAGAGAACAGTTTATTTATTTTCTTAGTTTTGTATAGGATTTCGGACCTATAGAAATAAGTT
TCGCAAAATAGAGTATATCAATTATAAGAACATATTTTTTATAAACACTAAAATCTTATAATATCTGAGATTTGCGCACC
TAAACACACCCTGTTTTCATTGTTTTCACGAGAGGAGGGTAAGGAAATTTGCTTTTACTGTATAAAAAACAGTGATTTCT
CCAATTAAAAAAGCAGTTTCCAGTAGTCAAAGGCTTAGGCTATCTGTAGGTACCTAAACAAGTGGACATAATTCAACGGA
TTCAATCGTAAACTGCACCCGAAAACTACAGATTTCTCAGTTTTGCGGGCGTTGACGAAAATGCGCTCTTAATGAGAATT
TGCTATTTCTTACCAATTTCAGAGGTTTACTAAAACACTGTACCGTTTTACACTAACTCACGTGCAACAAAAAAAGTTTC
AGCTGTCATTAACGATCCATTTGTCACTGGAACTTTTTCATTGCTCGTGAGTCCGTTACTCATACTTATACATGGACATA
CCTAACGTAAATTAGACATGGAGTGTTAGATATTGTTCTTGTAGCATGCTCATTTGCGTCCTCAAGACATGTACGGCGGC
CGCTGTATTTATTTATTTATTTATTTATTTGGATAAACTACAACAATATGCTAAAGATATCTTAAATATAATATAACTAA
CATAGGTTAACATATTGCCTTAAATGTTCATCACCATGACACAATGAAATATTAATAATTTCGTGACACACAAAAAGGTT
AGGTAGGTATTTATAATATAATTTCGTTTAACATTTTCTTAATTGCTCCTAGTTTCTTCTGAAAAATATCAACCGACAAA
AACTTTTCATTATGTGAGTGGCATATTCTGTGTAAGGGTGCGCGTTGGCCAGAATTTGTGCGGGTAGTCGCAAGATAAAA
TAATTTGTTAGGATGGCGAGATGTGGTGGTACGTGGGGCTAAGTATTTGATCTCATTAACTAGATCGGGGCAGTCATAGA
GATTGTTACAAATTTTGTACAACGTAATCTCGTCTGCTATTGCACGTCTACAAGACAATTTTTGTAATTTATAGAGTTCC
AGGAGAGTACGTGTATAGCAGTGGATCTGTCGCAGCCGATATCTTCATCTGCACAGGCCAAAGCTGGCACGTTCACAGTA
CTCACAGATAGGTATGTGATTTCCCTATAGCTATATATTATGTTTTAACATACGCGGCGCGACGATCTCACGTGACTGTC
ACTCATCTATCACATCACACCACACAAGCGGGGCCAGCTTTCGATAACTTGGCTATACACAGAGCTACGGTTAGGTTCAA
TAATCGCTGACGGGCGCGATTCTACACAATATGCACACAATAGCCCCCTCTGGCCTCGAGGGCCCTCGCCGCGTCCAACA
CCTTACTTATCCCACTTCGTACGAAAACGACGACAACCCTCCACTTTTAACGAAAAAATCCGAGAATTGAACTGCTGTAA
TTGGATTTTGTATTAATACTTAGGTAATAATAAATAGTAGTTTATTTAATCACTGACAATGTTCCTACCCATTCAAAAGT
AATGCTAATTCCCGGTCATTGTAAAAAATTTAAATTACTTTAATAACTATCTTGGCTAGGTAATATTACACAAGTAAAAT
AACGAACGTGTTTAAAATTCATTATTAACAAAATACAAATACTTACAAAATTTGCCGTAAGTTATTGAGCACATCATTCA
TCATATTGTTTCCGAAGTAAAAGTTTCATGCACGCGAGTGTATTGATGCGTGCCCTAATTTTCTTTTCAGGGAAACGCGT
GGTTAAAAGGTAGCCATATAAATATAACCAATATAGATACTCTTCATATATCCAGTTAACTTTCAGCAACTTCACGAAAC
TTCACGAAGGCACACCTCCTTTCCACCATATTGAAAAGTGGGAGGCATAATAATATTGTATTCGTAGAAACTTTACCTTT
CATGTGATTTATTGACACTAGGCAGGGATTGAGGCCGTTTCTGAAACAATCGAAATTGAAAGCTAAAATTACAGATTTGT
CTCCAGAACTAGAATTTTATTGGGCTTCAAGTATAACCTAGACACTTTTGTAATTTCTACTACACCTACTCGTAGTGTTC
ATAGGTAATGTAAGCTTTAGCTTACACTACACTGTACATTATACTCTACTCTACACTCTAGTGTAGGTGTATCTTACTGG
CACATTGATCTTATCAAATAATCCGTTAATCCTTTTTAACATAACAGCTTAATTTATAGGACTTAAATTCAATATTAACA
TTAACATATTAATCAACTTTACAGTAAGTACAGATATTCAGAATATGTCTACATTATTCTCAGTGACTTGTTACACAAAT
GAGACGAGACTATTTTAAACAAATTCCTATTTAGCATGTTAATTTAACACTTCGCATTGCGAATTTCTACCGATTTAGTA
GGAATTACGCCGTCAATTTAAATGTTTGTTCTGTGTATGACAGTGAAATATAAGTAAGCACGTTAGCGTACAACGTACAT
ACTCCCACTCACCTACCTAACTAATACGGTTTATCTCGTCGCGTCGCGTATCCCATTAATACAAATTAGATTCTATTGTG
GCCCAGTACCACACAGTCAGTGCCCCCCTAGTAAATTCACAAAATATCGGTACTTGCTTAGATATAGCCTTCTATGACTA
AAGAAGGATTTCTTTCAGTGTATAATACCATAGAATAACAAGTACAGTTATGTAGTACTCGTTATTCTATGATAATACGT
CCCATCGATAGACAGTTACAGGACCAAGTCATTGTTTATCACATTTGAGTTAACCTTAACGTTCTTTATAGCTGTTGCAA
CTCTAGCAGTTCTAAAATAGTACTATCTTTAAAAGCTCTACTGAAGAAAGTATTTCAAGATAAGGATCTATGTCCAGACA
CTTCGGTTTAAACTACCACGTTTTATATTCGTTGTAGCCTTCCAACTTTTATTACCAACCTAACATTTTATAAGCATCTA
CATAGGTATAAAATGTTTACTTAGTTTACTTACAGTGCATGCATATTATAAAGGCTAGCTGTACTTACACTTCTTCTTGT
GAATATTACCTGGGTCAATGACACACTTTTAGTAAGTAGGTATCTACTACTTAAGGCTGTCACTAAAGCTGGAAGAAAAT
CAGAATCTGTCAAATCTAGTGAGGGGGGGTTGAGGTATGCGGGGCGTTCTACGGACAATGACATGAAATTTTAACATAGT
ACTCGAAAACATAAAAGTGAAGACATGCCACTTTGTTAAAAATATACTAAGTAAGTAATATTGTTTTGTGATACGAAAAG
ATTTATTTTTATTTGAAAGTATTTTTAATATTTAATAATTAATTATATATAAAGTCGTACCCGTGCCGATATTTATACAG
GTTGTTGCAAAAAGGGTTTAATACTATGCCGAAACCTACGTGTGCAGCATGTTATTGATGTTATTTCTAAGCCAGGAAAT
GAAATCAGAATGTAAAAAAATCGCGAAAATATTATCAGAGTTTAATAGTTCAGGGTGTTGTATTAAACTCTGCCCCCGTG
TAATAAAAAAAGTATAGTTAGCCGAAAGAGCGTTACTCAGGCGTCACTCTGAAAAACTTTTATCCTACGTAATTTTTTAT
ATTCATGAAAAAAACGCTTCTTCATATAATTTTTTTTTTGGTCACGTGACCTTTTAGTTAGACGACCTGTTTTTTTTTGG
TGTTTCAAAAGCAGAACAGTAGTTTGCAGAACTCTGCATATACAGGGTGTCACAAAAGGTTACGTAGCTGGCAAAGGGAT
ATGGGGAGGTCACCAGAAAAATAATAACATGTAAGTACCCCCACAAGGGAGTACATTAGTACAAGGCGAGAGTGTGTATT
TTTTTTTTAAGTACTTATGTGTATTTGGGATATGATAGAAATAATATTTTTGTTTCTTAAAAACCAAAAAATTTACACCT
TGCTGCGCTCTTTTGCTCACTGTAAGTACACCTACAAATATTGCTGTATTAAAAAAAACGGTTTTGTTATAACGATTATA
AAAAAAAAGTTATTTTCATGTCAAGGAGTCATTTACCTAATTACGATTTCACTCAACAGCAGGTGAACTGAAAAAATAAG
TTCTAGTTCTATCATCACTTTAGATCGCAAACATTGTAACTCCACTTTTCTCGGCGAAAAGTACTCTTTGGTGTCAATAG
AAACGTTTTTTGAATTCACATGTTTTCCTCTTTATTCGAAAAAAAAACTGTATTCCGCATTTTACCATTTGTTTTCCTCT
AAACCCCAAACCGTGATTTTTAAACAAGAAAACTTAGTAATTATACCCTTTATTCTCATATACAACGTGCGATGTAGGCG
AACGTGAACGAAAACTATGCAATAAGCCTTTGTTTTTATTACTACTTTAGTAAATTACAATAACATACTCAATAATGTTA
ATTTTTTTTTGCAATGTTATGTTGTTAAATTAAGATCTAATATTTTATTAACATGAAGTTACTTTCAACTTTTTTTTGCA
TCTATGCGTCGAATCACAGCATGACGGCTGCTGCAGCTTCCTGCTGTCCTGTCCTCCAACCAATCCCACCAGTACTGCAG
GTTGCGTCGAATACGAGCCATTCTCTTCGACTTGACAAGACAGGTGCTCCCGGAAGGATCATAGATCGCACGGAACCCGT
ACCGTATAGAGGCAACGGACTCCTTTGCAACAGCCCCCCAGATTCGGAAGTAGCCCATGCACTGCATGGCGAGCACAGCT
GCAGCAATTTTTTCGTAATGAATCATTGGGATGTCATCCCCGAAGGAGGCTCTCAGCCTACCTCACGACCTGTGTGACAT
TAGAAAAATGCACTGAGCTAACGCCGTTTGCGAGCTTGATTTGCAGGACCGCGTTGTATGCCAAGTTCCACAGCAGAGGG
GTCCAAGACCTACCGCTGTGGAACTCCGCAACTGAACTTCTTCAGTGAAAACAAACCCTCTCTTTTCGCATCCTTAATGT
ACTTGTTAGACACGTATGACCTCTGTCAATTTTCTGCAGATAAGAAGACAAGTGATGGTATACAAGAGCCGCCCTAAAGG
TTCGCCCTCTAGGGGATAGAGTTGAACGCGGTTACTATTTTTAAGCAAACAGCCAGCGCAACAACTCGCCCGTGGTTCTT
ATCCTGCTCCGACAGTGAACGAACGCAAAGTATTGTACCCACTATTCGAATCCGCATTTCGGATGCCAAACTGACTGTCC
GAAAGGTCGAAACCGTACCACCACAGAGGTATGACTCGTTCGAAGAGCTTATCAGGCTCTTACAGCAATCAGATGTGTCG
GTACACTGAAAGATAATCTACAGGCCTGCTTTATTTATTTAGGAGCACTAATGGCCTCCTTTCAGTCATTGAGTCACATT
GAGTTGAACAGGAAGATAGACTGTCTAAACAAATCATTTTTAGGCTAGTTAAAAAAAACTTTAGGTGGGTAGTATGCCAA
CTAGAACTACAAATAAAACAGTATTTTTGTCTCCTCTAAAATTTGGTCACGAGGAGTTACGATGATTACGATCTAAGGTG
ACGCTGACGATATTTTATACAAGGTATTGAAAAAAGGGTATAAAGCTTAGCCAAAAGTGGATTTAGGTGCCATTCTGATC
CACTTTTCTTCTACAATTTTAAAAATTCACGTAACAAAACCTTTTAAATAAAACTTATTCGATCACGTGACTTTTTACTA
TAGAGACCGAATTTATTTTTCGAGAATTTCCAAAACTTGGAGAACAAAAGTTGTTCAGAATAACCCCTGAGTCAAACCCT
TTCGGCACAGTATACCCTTTTTGCAACATCCTGTATAGGTAATATCAGGTTTATAAAAGACCTGGGCCTGTAGAGTGAGA
CTCGGCATGGGGAGTCATAATTTATAGATCTTTTAGGTTGCAGTGGCGAATGGGCACTGGTAGCCCTGCCCTTTTCTATA
ACTATAACTATAGGTAATTTTATGGCAATTTAAAAATGGTATAACATTTATCTATTTGAAAAAATCATTAAAAATATACA
TTACCTATCACCCTAATTTAAAAAAAAAATTCAGCCCTTACTTTAAACTTATAACACCCCTCTATTTCCTTCAGGGGTTA
AAAAACCTGTGTATTTAATATTTTCTTATGAGTTTTTTTTTTAAAACTAGGCTCTTACATAGTTGTACATAATAATATGC
GGTATTTTATTCCACTTGTAACGCATAAAATTCATAGCTACAGTAAACATTTCTTTTTTTTCATGGCGAGATACAGTCGC
ACTTAACCGCTTTTTTGCAAAGCTTGTTAAATAGATTTAAAAAATTATGTAAATTTTAGATCTTCAATTTTTAAAAATAC
TTACTTATTTTTAACAACCTGTAGTGTACAGACTACCACATCTTAAAATATATATATTTTTAATTAACTACGGTTTTTGG
TTTCAAATAAAACAAATTATGAACTTACTTTTCAACACCCTGTATATTGTGTAGCTTACCTACCATACACAACCGTTAAA
ATAAAATAAATTACCCCTCAGAATATAAACAGGCTCGCGCTTTGGCATACTGCATTGACCGTATAGTTCTTATTCGGAGA
ATCTAATAAGTGTCATTATGTGCAATGTTTACCTTTATCTATGCATCTGTAACTCTATAGTAAAAAATGTAAACAAATCG
AAAAGGCGAAATGTTTTCTAAGAATTTTCGGCTTTTCTGCATCTAAAATGATTAGAAAATTAACTTTCCATAGCAAATGC
ATATGTATTATAATACTTGTAGTCATAATTTGTTGATTTAATCAGTTTTTGTGAAATATTTGATAAAAAATAAAATGGCG
TGGGTATCGCTCCTAACAGGCCGCCACCAGGGCGACGACTGAAGAAATCTGAAATCTGTCACGGTGTCATCATTTTTAAA
CCGGAATTTATTAGTTTTTTGCAAAAAAAGTTGACTTCTGGTCCATTAAATCCAACTCTTTAAGGTAACTTTGTTAAGAA
TTTAATTACCTACACATACATATAAGATTCCATGAAAATGGGCCCTCTGATTTCGAGGGTTTTTTCATAATAAGTCAAAA
AATGGCAAAAGACATGGTGTGTTTGCAATTTTTTTTAACATACTTATTATAATCCTGCACCAATTTATAAGCAACTAACA
TGTTCAGTATACCCTCTGCTACAAAATATATTTTTATCAATGTGATAGAAGCCACCGTTTTTCCAATCTAATCAAGTATA
TCAAGCCGACTTTAGCATTTTAGCTTTAGGGATCCCCTTAAGAAGAAAGACTGTTAGTTAGAAGAATTGATAGCTATTTG
GGTCATTGAATCTTTTTATTCGATACAATTAATGCGATGACCAGTTTACGATTGGGACGTTGCAAACGATGAATTCTAGC
AACAGTACCTAAATAATAATATAAGCAATAGGCAAGTAGTTTTGAACCCCCGATGGAAATAGAAGGGTATTATAACGTAC
CTGTGTGTATCTGTTCTGATAATGATTGATTGATGATGATTTAAAAATAATAATAGGACCCATAAAAAATATGAAACCGA
AACAAAAAGGAGGATTAAAATAATTGAATCAAACTAGTTAATATAGAGTTCAAAGAGATGGGGCAATAAGATACGGCTTA
ACAAAGCGTTTTATGCACTCGGTAACGATAGAATACGTATTCAAGTCAAGTTAATCGGCTCTCTTCCTAGATACCCTGTT
GTAGATACAGGGTGTCTTGTGAATAGTGGACCAACTGACACGGGGTGACTCAGGGTGTCAAACTACTATGTTATACAATT
TTTAAATTTCCAAAACAACTTTGCTTCTTCATAGTTAGTACATAAAAAGTCACCCTCCAAAATTTCTACATAACTATTAG
AGAAGCAATTTTGTCGAATTTCCAAAAGTTATAGAACAAAAGTTGTTCAGATTGATCTCTTGAGTCACCTCCTTACCGTT
GGTCCACTATTTACGGGACATTCTGTATAAGTAATATCTATGGCAAACAAGCTGTTTTCCGCGAGCTTCGCATCGCTATA
AAAAATATCCTACGTGTTAGTGTGGTGTTAGTCTGTTTGGCAAACGTCACATAAAAAATATGTGCTGTATCTAGAAGTTT
TATAATACACCGCGTTTTGCCATTTTCTGCAACATACACACCCCAGTCCGCGGATAGTTGAGCCGACGCACTCGGGACGC
TGATCAAAGTGTACCGTCACCCTGAACACTATTAATAACCACTAAAACCTGCTCAATAAAGTTTAGTTTTCAACAAGAAA
ATAGTTTCCACATACGGCCGTTTCAGGGAAAACGAGCGCGATAAACTCACTCAACCCGTCGACCGCGAGGAGGCTGCGGA
GCTATGTGTCGTTAATCTGTAGCAAAATAAAGTTGGACTGCAATAAACGGACGTCGACAAATAACCAGCTGCTAACGAAC
GAATGTCGGCTTGCTGAACCCGCGCTAATCGCAGGTANNNNNNNNNNNNNNNNNNNNNNNNNNNNNNNNNNNNNNNNNNN
NNNNNNNNNNNNNNNNNNNNNNNNNNNNNNNNNNNNNCGTTTATAGTCGGACGTTCTTCCTAGTTTTACACATACTTAAT
TCTATTCTGCGCAGATGGCACGACGCTGGTGGAGTCGATGGCGATCCTGCAGTACCTGGAGGACACCCGCCCGCGCCCCG
CGCTCGCCCCCGCCGCGCCCCTGCCCCGCGCCCGCATGAGGGAGATCGTCGAGGTAATGTCCTAATTACCTTCACAACCC
TTTTAAACCACAAATCTCATTATCTCGCAGAACAAAAGGAATCATTTATAATCTGAAAACATTTCCCAATCTGACATGTA
AATATGGTTTCCACACTCTGTAATATCCTTACGTGTCGCTTGTTTGCTTTTACTATTTTGGAGCTTAATTGCTTTAGTTA
ACGTTCCAACTTTTACGGACCGCGGCTGTCGCTAAGTATTGGTACCTATAACGTCATTCCGTTCCTGAATGGAAGGCAAT
TCGTGTCGCCACCAGCGCGGCGAGGGCCCTCGTGCGGTTTATTGCACCTCGTCGCGGAATAGCCGATATCAAACCACTAA
TTACACGCGCGGCTCCAGCCGACATGTCCCCATCGATCGCGACTACACTCTTCAAGTGATGTTTCGTAATGAAAGAGCTG
GATTCCATTTCCATTTCGTGAATGACGCTCGACTCCAGCGCTTCAGCGGTTCAATTACAAGACAAGAGATTTGTGTTCCA
ATAAACTTATTTGAATAACTTCGAATGCTAATACGGATCAATTCATTTGAATTGGCCCGTTCATTGCAAGTTGGTCTGGT
AGTTCTACTATTAGCATAACCAATTAACAATCATCTTGAATACCGTTTCTCAGACAATAGTCTCGGGGATCCAGCCGCTG
CAGAACGTGGGGGTGCGTGGCCTGCTGGGGTCGGACGAGGAGTACTCGGCCTTCAGTCGGGGCGCGGCGCGGCGCGCGCT
GCAGACGCTGGAGGCTCTCCTGGCCAGGTCCGCGGGGCAGTACTGCGTGGGCGACCAGCTCTCCATGGCTGATTTGTGCT
TCGTGCCGCAGCTGTTCAACGCTGTCGGCAGGTAACGTCATGAGATTAAGTTACTTGTCTAATGATTAAGGGGTGTTGTT
GTTTATGTTTGTGTAGTTTTAAACTTAATAGGTTTATGAAAAGAGCCTCCTCGTGACGGACCAAGTTGTGTGACGGCAAA
GAGTGACTGTGGGGTACCCTTTTACCACAGTGTTAAAACCTAGTCCAGCTTTTGCGTTTCAAATGTTTTCGATGTTTATA
GCAATATGTGTGTTTTGGTCTTACTCCACATAATTTCCTGCAGACTGAAACTGGACATCAGTGACCTTCCGACCATCTCC
AAGCTCTACGCGAAGTTGTCTAAAGAGGAGATCTTCATGAAGACTCATCCCAGGACAGTCAAACATCTTTCCGAAACATA
A
