# Supplementary material for: Characterization and expression profiling of glutathione S-transferases in the diamondback moth, Plutella xylostella (L.)
Source: BMC Genomics. 2015 Mar 5;16(1):152. doi: 10.1186/s12864-015-1343-5 (PMC4358871; doi:10.1186/s12864-015-1343-5)
Supplement: Additional file 7: Table S3. — RPKM of the PxGSTs at different developmental stages obtained from RNA-seq data. [file 12864_2015_1343_MOESM7_ESM.xls]

## Sheet: Sheet1
Table S3 RPKM values of the PxGST genes at different developmental stages obtained from the RNA-seq data
Gene	Egg	1st (L)	2nd (L)	3rd (L)	4th (L)	Pupa	Adult (M)	Adult (F)
PxGSTd1	1.8951	25.1218	3.2664	1.57375	1.31342	0.544563	34.2117	4.87009
PxGSTd2	724.283	719.571	1207.27	896.413	372.452	717.373	1113.65	550.196
PxGSTd3	47.9206	42.7141	28.2272	22.1757	26.8737	208.129	56.2169	27.3557
PxGSTd4	10.8827	355.332	224.581	174.102	66.7723	10.2093	26.9655	16.7801
PxGSTd5	19.845	126.749	31.3191	53.161	34.8281	5.51857	87.4156	27.8845
PxGSTe1	43.0803	4.16593	2.93749	6.38845	1.70613	19.0994	44.1561	37.4829
PxGSTe2	32.6407	165.475	217.936	209.665	93.7748	8.89842	4.90722	16.3461
PxGSTe3	22.5789	6.70347	7.87795	13.487	9.88329	12.2933	15.0356	13.4371
PxGSTe4	8.43506	426.312	213.177	287.195	345.813	5.03413	41.4478	10.5048
PxGSTe5	6.27771	9.22577	3.15408	1.64628	1.14495	28.1981	108.283	57.3133
PxGSTo1	294.94	225.493	255.603	175.3	90.1419	137.663	76.2508	132.478
PxGSTo2	51.656	89.334	65.8623	46.7605	41.0095	38.977	46.4967	75.5094
PxGSTo3	167.098	81.9748	60.5716	71.8421	42.0936	43.1634	54.0338	232.066
PxGSTo4	0.286792	37.6132	30.3433	17.3858	17.69	5.68633	2.92057	2.43212
PxGSTo5	-	0.966795	0.227236	-	-	-	0.264448	0.660663
PxGSTs1	354.293	2873.22	2019.92	1754.26	7330.03	47.9388	21.37	67.1395
PxGSTs2	552.037	730.826	774.571	668.826	432.286	701.024	644.162	402.967
PxGSTt1	91.6141	15.7283	26.1417	14.6094	49.4609	72.6816	23.3547	29.1732
PxGSTu1	18.0079	47.1223	20.6923	13.5697	22.881	31.9101	13.584	11.5693
PxGSTu2	17.2261	17.7272	8.51841	10.0523	9.35739	6.4216	42.6706	28.7145
PxGSTz1	19.7334	57.327	25.6402	24.854	26.669	48.1988	36.5376	25.6093
PxGSTz2	28.6792	31.4362	39.9254	63.3293	12.4227	197.223	192.794	94.4708
Note: 1st (L): first instar larva; 2nd (L): second instar larva; 3rd (L): third instar larva; 4th (L): fourth instar larva; F: female; and M: male; - : missing values.
