# Supplementary material for: Characterization and expression profiling of glutathione S-transferases in the diamondback moth, Plutella xylostella (L.)
Source: BMC Genomics. 2015 Mar 5;16(1):152. doi: 10.1186/s12864-015-1343-5 (PMC4358871; doi:10.1186/s12864-015-1343-5)
Supplement: Additional file 8: Table S4. — RPKM of PxGST genes in different strains obtained from transcriptome data. [file 12864_2015_1343_MOESM8_ESM.xls]

## Sheet: Sheet1
Table S4 RPKM values of the PxGST genes in different strains obtained from the transcriptome data
Gene	SS	CRS	FRS
PxGSTd1	1.18261	0.984691	0.546722
PxGSTd2	1217.01	1243.62	887.846
PxGSTd3	24.6538	50.6067	22.795
PxGSTd4	120.378	337.532	277.992
PxGSTd5	53.3976	84.3207	86.2924
PxGSTe1	3.96854	5.756	3.72851
PxGSTe2	254.177	143.508	171.31
PxGSTe3	12.5245	8.95334	11.1421
PxGSTe4	267.778	234.524	381.022
PxGSTe5	0.687282	1.5451	2.71661
PxGSTo1	179.461	140.338	222.698
PxGSTo2	103.976	47.6989	54.3609
PxGSTo3	93.1819	56.9203	74.1046
PxGSTo4	18.3741	11.7351	19.7328
PxGSTo5	-	-	-
PxGSTs1	2440.08	3734.36	3866.05
PxGSTs2	1048.93	918.421	955.552
PxGSTt1	35.0274	32.042	39.2812
PxGSTu1	55.1819	41.5299	36.6677
PxGSTu2	35.7661	15.9106	43.236
PxGSTz1	22.8913	20.793	30.5936
PxGSTz2	1.84885	2.88643	3.07701
SS: susceptible strain; CRS: chlorpyrifos resistant strain; FRS: fipronil resistant strain; - : missing values.
